# Supplementary material for: Fermentative production of Vitamin E tocotrienols in Saccharomyces cerevisiae under cold-shock-triggered temperature control
Source: Nat Commun. 2020 Oct 14;11:5155. doi: 10.1038/s41467-020-18958-9 (PMC7560618; doi:10.1038/s41467-020-18958-9)
Supplement: Supplementary file 4 — Source Data [file 41467_2020_18958_MOESM4_ESM.xlsx]

## Sheet: Figure 1
	YS-11			YS-12			YS-13			YS-14			YS-15			Standards
	t(min)	mv		t(min)	mv		t(min)	mv		t(min)	mv		t(min)	mv		t(min)	mv
	10	973		10	356		10	192		10	137		10	180		10	160
	10.0083	1007		10.0083	340		10.0083	183		10.0083	132		10.0083	177		10.0083	161
	10.0167	1035		10.0167	323		10.0167	173		10.0167	127		10.0167	174		10.0167	162
	10.025	1060		10.025	304		10.025	159		10.025	125		10.025	169		10.025	161
	10.0333	1079		10.0333	284		10.0333	148		10.0333	123		10.0333	162		10.0333	161
	10.0417	1092		10.0417	266		10.0417	140		10.0417	119		10.0417	157		10.0417	161
	10.05	1102		10.05	250		10.05	129		10.05	115		10.05	152		10.05	161
	10.0583	1108		10.0583	237		10.0583	120		10.0583	111		10.0583	147		10.0583	161
	10.0667	1108		10.0667	225		10.0667	112		10.0667	107		10.0667	142		10.0667	161
	10.075	1103		10.075	212		10.075	106		10.075	104		10.075	137		10.075	161
	10.0833	1096		10.0833	200		10.0833	101		10.0833	102		10.0833	130		10.0833	162
	10.0917	1082		10.0917	190		10.0917	96		10.0917	100		10.0917	125		10.0917	165
	10.1	1061		10.1	179		10.1	90		10.1	98		10.1	122		10.1	166
	10.1083	1035		10.1083	170		10.1083	83		10.1083	96		10.1083	119		10.1083	166
	10.1167	1001		10.1167	160		10.1167	76		10.1167	94		10.1167	114		10.1167	168
	10.125	964		10.125	151		10.125	69		10.125	90		10.125	112		10.125	167
	10.1333	928		10.1333	141		10.1333	63		10.1333	88		10.1333	111		10.1333	160
	10.1417	890		10.1417	132		10.1417	57		10.1417	88		10.1417	110		10.1417	161
	10.15	850		10.15	125		10.15	52		10.15	87		10.15	109		10.15	161
	10.1583	804		10.1583	118		10.1583	47		10.1583	86		10.1583	106		10.1583	160
	10.1667	758		10.1667	111		10.1667	42		10.1667	88		10.1667	106		10.1667	160
	10.175	713		10.175	106		10.175	38		10.175	89		10.175	104		10.175	159
	10.1833	668		10.1833	101		10.1833	35		10.1833	90		10.1833	101		10.1833	157
	10.1917	623		10.1917	97		10.1917	34		10.1917	92		10.1917	100		10.1917	158
	10.2	580		10.2	91		10.2	31		10.2	96		10.2	100		10.2	157
	10.2083	541		10.2083	85		10.2083	28		10.2083	101		10.2083	99		10.2083	157
	10.2167	507		10.2167	80		10.2167	26		10.2167	107		10.2167	99		10.2167	157
	10.225	479		10.225	77		10.225	25		10.225	115		10.225	101		10.225	157
	10.2333	455		10.2333	74		10.2333	24		10.2333	128		10.2333	107		10.2333	156
	10.2417	432		10.2417	73		10.2417	21		10.2417	146		10.2417	116		10.2417	155
	10.25	411		10.25	74		10.25	19		10.25	167		10.25	126		10.25	154
	10.2583	391		10.2583	77		10.2583	16		10.2583	191		10.2583	140		10.2583	153
	10.2667	373		10.2667	80		10.2667	15		10.2667	217		10.2667	160		10.2667	151
	10.275	357		10.275	86		10.275	16		10.275	249		10.275	182		10.275	152
	10.2833	342		10.2833	97		10.2833	18		10.2833	286		10.2833	210		10.2833	153
	10.2917	331		10.2917	111		10.2917	20		10.2917	328		10.2917	239		10.2917	154
	10.3	321		10.3	127		10.3	22		10.3	371		10.3	272		10.3	151
	10.3083	315		10.3083	147		10.3083	24		10.3083	413		10.3083	313		10.3083	149
	10.3167	312		10.3167	173		10.3167	31		10.3167	457		10.3167	357		10.3167	149
	10.325	308		10.325	204		10.325	43		10.325	502		10.325	402		10.325	150
	10.3333	301		10.3333	241		10.3333	59		10.3333	543		10.3333	447		10.3333	152
	10.3417	294		10.3417	282		10.3417	75		10.3417	579		10.3417	493		10.3417	153
	10.35	290		10.35	326		10.35	92		10.35	609		10.35	538		10.35	154
	10.3583	283		10.3583	368		10.3583	115		10.3583	632		10.3583	579		10.3583	154
	10.3667	279		10.3667	411		10.3667	142		10.3667	646		10.3667	615		10.3667	154
	10.375	279		10.375	452		10.375	174		10.375	654		10.375	645		10.375	153
	10.3833	275		10.3833	492		10.3833	211		10.3833	656		10.3833	669		10.3833	152
	10.3917	272		10.3917	530		10.3917	249		10.3917	646		10.3917	686		10.3917	152
	10.4	271		10.4	562		10.4	289		10.4	629		10.4	692		10.4	153
	10.4083	269		10.4083	588		10.4083	330		10.4083	607		10.4083	689		10.4083	153
	10.4167	268		10.4167	611		10.4167	372		10.4167	580		10.4167	678		10.4167	154
	10.425	267		10.425	625		10.425	413		10.425	547		10.425	659		10.425	154
	10.4333	263		10.4333	629		10.4333	451		10.4333	509		10.4333	632		10.4333	156
	10.4417	259		10.4417	625		10.4417	484		10.4417	467		10.4417	600		10.4417	156
	10.45	252		10.45	612		10.45	512		10.45	426		10.45	563		10.45	154
	10.4583	250		10.4583	591		10.4583	534		10.4583	381		10.4583	521		10.4583	153
	10.4667	248		10.4667	563		10.4667	550		10.4667	339		10.4667	478		10.4667	153
	10.475	248		10.475	529		10.475	557		10.475	300		10.475	438		10.475	155
	10.4833	246		10.4833	490		10.4833	557		10.4833	266		10.4833	406		10.4833	155
	10.4917	241		10.4917	450		10.4917	551		10.4917	235		10.4917	366		10.4917	155
	10.5	238		10.5	409		10.5	537		10.5	209		10.5	323		10.5	156
	10.5083	234		10.5083	366		10.5083	513		10.5083	184		10.5083	283		10.5083	158
	10.5167	232		10.5167	324		10.5167	484		10.5167	162		10.5167	247		10.5167	158
	10.525	229		10.525	285		10.525	451		10.525	142		10.525	213		10.525	156
	10.5333	222		10.5333	250		10.5333	413		10.5333	128		10.5333	185		10.5333	153
	10.5417	217		10.5417	213		10.5417	373		10.5417	114		10.5417	161		10.5417	152
	10.55	211		10.55	182		10.55	333		10.55	103		10.55	143		10.55	151
	10.5583	208		10.5583	154		10.5583	293		10.5583	97		10.5583	129		10.5583	150
	10.5667	204		10.5667	131		10.5667	256		10.5667	93		10.5667	120		10.5667	149
	10.575	202		10.575	112		10.575	220		10.575	92		10.575	112		10.575	149
	10.5833	200		10.5833	96		10.5833	188		10.5833	93		10.5833	108		10.5833	150
	10.5917	198		10.5917	86		10.5917	161		10.5917	97		10.5917	105		10.5917	152
	10.6	198		10.6	78		10.6	139		10.6	100		10.6	104		10.6	153
	10.6083	198		10.6083	70		10.6083	118		10.6083	104		10.6083	106		10.6083	152
	10.6167	198		10.6167	65		10.6167	101		10.6167	108		10.6167	109		10.6167	154
	10.625	197		10.625	63		10.625	88		10.625	112		10.625	112		10.625	155
	10.6333	195		10.6333	63		10.6333	77		10.6333	114		10.6333	113		10.6333	157
	10.6417	194		10.6417	65		10.6417	67		10.6417	116		10.6417	115		10.6417	159
	10.65	191		10.65	65		10.65	59		10.65	119		10.65	120		10.65	159
	10.6583	191		10.6583	67		10.6583	56		10.6583	123		10.6583	126		10.6583	159
	10.6667	191		10.6667	72		10.6667	58		10.6667	124		10.6667	131		10.6667	159
	10.675	188		10.675	74		10.675	60		10.675	123		10.675	133		10.675	157
	10.6833	183		10.6833	75		10.6833	61		10.6833	122		10.6833	133		10.6833	156
	10.6917	182		10.6917	76		10.6917	60		10.6917	122		10.6917	132		10.6917	155
	10.7	184		10.7	77		10.7	58		10.7	121		10.7	131		10.7	156
	10.7083	186		10.7083	74		10.7083	61		10.7083	117		10.7083	126		10.7083	157
	10.7167	186		10.7167	72		10.7167	63		10.7167	112		10.7167	120		10.7167	156
	10.725	185		10.725	70		10.725	63		10.725	107		10.725	116		10.725	158
	10.7333	183		10.7333	67		10.7333	61		10.7333	101		10.7333	110		10.7333	158
	10.7417	182		10.7417	61		10.7417	57		10.7417	93		10.7417	105		10.7417	158
	10.75	181		10.75	56		10.75	51		10.75	85		10.75	98		10.75	156
	10.7583	181		10.7583	50		10.7583	45		10.7583	76		10.7583	90		10.7583	157
	10.7667	182		10.7667	41		10.7667	40		10.7667	69		10.7667	81		10.7667	159
	10.775	182		10.775	31		10.775	32		10.775	64		10.775	73		10.775	159
	10.7833	182		10.7833	24		10.7833	24		10.7833	60		10.7833	67		10.7833	159
	10.7917	181		10.7917	18		10.7917	16		10.7917	56		10.7917	63		10.7917	160
	10.8	177		10.8	14		10.8	8		10.8	52		10.8	57		10.8	161
	10.8083	174		10.8083	11		10.8083	-1		10.8083	46		10.8083	50		10.8083	162
	10.8167	172		10.8167	7		10.8167	-9		10.8167	41		10.8167	43		10.8167	162
	10.825	172		10.825	3		10.825	-16		10.825	38		10.825	39		10.825	163
	10.8333	172		10.8333	-1		10.8333	-21		10.8333	37		10.8333	35		10.8333	163
	10.8417	172		10.8417	-3		10.8417	-24		10.8417	38		10.8417	34		10.8417	162
	10.85	171		10.85	-6		10.85	-28		10.85	39		10.85	33		10.85	162
	10.8583	174		10.8583	-10		10.8583	-33		10.8583	39		10.8583	32		10.8583	162
	10.8667	177		10.8667	-12		10.8667	-36		10.8667	40		10.8667	31		10.8667	164
	10.875	179		10.875	-14		10.875	-39		10.875	38		10.875	29		10.875	164
	10.8833	181		10.8833	-15		10.8833	-42		10.8833	37		10.8833	27		10.8833	165
	10.8917	180		10.8917	-17		10.8917	-44		10.8917	36		10.8917	27		10.8917	164
	10.9	181		10.9	-17		10.9	-46		10.9	37		10.9	28		10.9	164
	10.9083	180		10.9083	-17		10.9083	-47		10.9083	36		10.9083	29		10.9083	161
	10.9167	182		10.9167	-17		10.9167	-46		10.9167	37		10.9167	31		10.9167	159
	10.925	185		10.925	-18		10.925	-43		10.925	38		10.925	33		10.925	160
	10.9333	188		10.9333	-15		10.9333	-41		10.9333	38		10.9333	34		10.9333	161
	10.9417	191		10.9417	-13		10.9417	-41		10.9417	41		10.9417	37		10.9417	160
	10.95	194		10.95	-11		10.95	-43		10.95	44		10.95	40		10.95	160
	10.9583	196		10.9583	-11		10.9583	-42		10.9583	45		10.9583	43		10.9583	161
	10.9667	198		10.9667	-11		10.9667	-39		10.9667	46		10.9667	45		10.9667	162
	10.975	202		10.975	-8		10.975	-37		10.975	49		10.975	48		10.975	161
	10.9833	208		10.9833	-7		10.9833	-35		10.9833	51		10.9833	50		10.9833	161
	10.9917	213		10.9917	-5		10.9917	-33		10.9917	54		10.9917	53		10.9917	161
	11	215		11	-3		11	-31		11	54		11	55		11	161
	11.0083	218		11.0083	0		11.0083	-29		11.0083	57		11.0083	59		11.0083	161
	11.0167	221		11.0167	4		11.0167	-27		11.0167	61		11.0167	61		11.0167	161
	11.025	223		11.025	6		11.025	-22		11.025	63		11.025	61		11.025	161
	11.0333	225		11.0333	9		11.0333	-20		11.0333	62		11.0333	61		11.0333	162
	11.0417	227		11.0417	11		11.0417	-20		11.0417	60		11.0417	62		11.0417	165
	11.05	229		11.05	14		11.05	-18		11.05	59		11.05	64		11.05	166
	11.0583	231		11.0583	16		11.0583	-14		11.0583	59		11.0583	62		11.0583	166
	11.0667	233		11.0667	16		11.0667	-12		11.0667	57		11.0667	59		11.0667	168
	11.075	234		11.075	16		11.075	-11		11.075	54		11.075	56		11.075	167
	11.0833	234		11.0833	14		11.0833	-9		11.0833	51		11.0833	52		11.0833	167
	11.0917	237		11.0917	11		11.0917	-7		11.0917	50		11.0917	49		11.0917	167
	11.1	240		11.1	9		11.1	-7		11.1	47		11.1	43		11.1	167
	11.1083	241		11.1083	5		11.1083	-9		11.1083	43		11.1083	40		11.1083	169
	11.1167	242		11.1167	2		11.1167	-10		11.1167	38		11.1167	39		11.1167	168
	11.125	243		11.125	2		11.125	-12		11.125	35		11.125	36		11.125	167
	11.1333	242		11.1333	1		11.1333	-16		11.1333	32		11.1333	33		11.1333	166
	11.1417	239		11.1417	-1		11.1417	-18		11.1417	29		11.1417	30		11.1417	167
	11.15	239		11.15	-5		11.15	-25		11.15	28		11.15	28		11.15	167
	11.1583	241		11.1583	-10		11.1583	-32		11.1583	29		11.1583	24		11.1583	168
	11.1667	241		11.1667	-14		11.1667	-36		11.1667	29		11.1667	22		11.1667	169
	11.175	245		11.175	-18		11.175	-39		11.175	29		11.175	21		11.175	169
	11.1833	248		11.1833	-20		11.1833	-43		11.1833	27		11.1833	20		11.1833	168
	11.1917	246		11.1917	-23		11.1917	-46		11.1917	23		11.1917	20		11.1917	167
	11.2	243		11.2	-24		11.2	-49		11.2	20		11.2	21		11.2	168
	11.2083	242		11.2083	-26		11.2083	-51		11.2083	16		11.2083	17		11.2083	170
	11.2167	241		11.2167	-29		11.2167	-53		11.2167	12		11.2167	12		11.2167	156
	11.225	240		11.225	-30		11.225	-54		11.225	12		11.225	7		11.225	158
	11.2333	240		11.2333	-33		11.2333	-56		11.2333	9		11.2333	2		11.2333	160
	11.2417	238		11.2417	-34		11.2417	-59		11.2417	6		11.2417	1		11.2417	162
	11.25	238		11.25	-36		11.25	-60		11.25	3		11.25	1		11.25	162
	11.2583	240		11.2583	-37		11.2583	-59		11.2583	2		11.2583	1		11.2583	164
	11.2667	241		11.2667	-36		11.2667	-60		11.2667	5		11.2667	2		11.2667	165
	11.275	243		11.275	-37		11.275	-61		11.275	5		11.275	2		11.275	164
	11.2833	245		11.2833	-38		11.2833	-62		11.2833	5		11.2833	2		11.2833	164
	11.2917	246		11.2917	-38		11.2917	-64		11.2917	4		11.2917	4		11.2917	165
	11.3	246		11.3	-36		11.3	-66		11.3	3		11.3	7		11.3	163
	11.3083	246		11.3083	-34		11.3083	-65		11.3083	3		11.3083	9		11.3083	162
	11.3167	247		11.3167	-31		11.3167	-65		11.3167	3		11.3167	11		11.3167	162
	11.325	249		11.325	-28		11.325	-65		11.325	5		11.325	11		11.325	161
	11.3333	249		11.3333	-29		11.3333	-64		11.3333	9		11.3333	12		11.3333	163
	11.3417	249		11.3417	-28		11.3417	-64		11.3417	11		11.3417	11		11.3417	165
	11.35	246		11.35	-25		11.35	-64		11.35	12		11.35	10		11.35	164
	11.3583	246		11.3583	-22		11.3583	-64		11.3583	14		11.3583	11		11.3583	162
	11.3667	247		11.3667	-18		11.3667	-63		11.3667	15		11.3667	13		11.3667	163
	11.375	250		11.375	-12		11.375	-62		11.375	17		11.375	15		11.375	162
	11.3833	251		11.3833	-5		11.3833	-61		11.3833	17		11.3833	18		11.3833	161
	11.3917	251		11.3917	-1		11.3917	-61		11.3917	15		11.3917	21		11.3917	160
	11.4	253		11.4	5		11.4	-58		11.4	16		11.4	24		11.4	160
	11.4083	256		11.4083	11		11.4083	-54		11.4083	19		11.4083	26		11.4083	162
	11.4167	256		11.4167	18		11.4167	-50		11.4167	21		11.4167	27		11.4167	163
	11.425	254		11.425	24		11.425	-47		11.425	23		11.425	29		11.425	162
	11.4333	255		11.4333	33		11.4333	-44		11.4333	25		11.4333	31		11.4333	162
	11.4417	254		11.4417	43		11.4417	-41		11.4417	28		11.4417	32		11.4417	161
	11.45	255		11.45	54		11.45	-38		11.45	29		11.45	33		11.45	160
	11.4583	258		11.4583	64		11.4583	-35		11.4583	30		11.4583	33		11.4583	162
	11.4667	258		11.4667	76		11.4667	-33		11.4667	30		11.4667	31		11.4667	164
	11.475	261		11.475	87		11.475	-32		11.475	28		11.475	28		11.475	164
	11.4833	265		11.4833	96		11.4833	-31		11.4833	28		11.4833	27		11.4833	164
	11.4917	268		11.4917	107		11.4917	-28		11.4917	27		11.4917	26		11.4917	164
	11.5	271		11.5	118		11.5	-25		11.5	27		11.5	27		11.5	164
	11.5083	271		11.5083	125		11.5083	-24		11.5083	25		11.5083	28		11.5083	163
	11.5167	272		11.5167	133		11.5167	-25		11.5167	25		11.5167	28		11.5167	162
	11.525	273		11.525	142		11.525	-27		11.525	25		11.525	26		11.525	165
	11.5333	276		11.5333	149		11.5333	-27		11.5333	24		11.5333	26		11.5333	168
	11.5417	278		11.5417	155		11.5417	-26		11.5417	24		11.5417	25		11.5417	169
	11.55	281		11.55	161		11.55	-25		11.55	25		11.55	23		11.55	167
	11.5583	282		11.5583	167		11.5583	-23		11.5583	24		11.5583	19		11.5583	165
	11.5667	282		11.5667	174		11.5667	-21		11.5667	23		11.5667	17		11.5667	165
	11.575	285		11.575	181		11.575	-22		11.575	22		11.575	17		11.575	166
	11.5833	286		11.5833	188		11.5833	-20		11.5833	25		11.5833	15		11.5833	167
	11.5917	285		11.5917	196		11.5917	-15		11.5917	26		11.5917	14		11.5917	167
	11.6	284		11.6	203		11.6	-11		11.6	26		11.6	11		11.6	166
	11.6083	282		11.6083	210		11.6083	-6		11.6083	27		11.6083	9		11.6083	165
	11.6167	280		11.6167	217		11.6167	-2		11.6167	28		11.6167	7		11.6167	164
	11.625	278		11.625	224		11.625	3		11.625	28		11.625	6		11.625	166
	11.6333	275		11.6333	229		11.6333	8		11.6333	26		11.6333	6		11.6333	167
	11.6417	274		11.6417	232		11.6417	15		11.6417	25		11.6417	7		11.6417	168
	11.65	275		11.65	233		11.65	21		11.65	24		11.65	5		11.65	168
	11.6583	271		11.6583	231		11.6583	25		11.6583	22		11.6583	3		11.6583	168
	11.6667	268		11.6667	227		11.6667	28		11.6667	20		11.6667	2		11.6667	167
	11.675	264		11.675	219		11.675	30		11.675	19		11.675	2		11.675	165
	11.6833	261		11.6833	211		11.6833	29		11.6833	15		11.6833	2		11.6833	165
	11.6917	257		11.6917	200		11.6917	28		11.6917	12		11.6917	1		11.6917	162
	11.7	256		11.7	186		11.7	28		11.7	9		11.7	-1		11.7	163
	11.7083	253		11.7083	171		11.7083	27		11.7083	9		11.7083	-1		11.7083	166
	11.7167	248		11.7167	155		11.7167	24		11.7167	8		11.7167	-1		11.7167	167
	11.725	246		11.725	138		11.725	19		11.725	6		11.725	-1		11.725	168
	11.7333	245		11.7333	122		11.7333	13		11.7333	8		11.7333	3		11.7333	169
	11.7417	242		11.7417	104		11.7417	9		11.7417	11		11.7417	8		11.7417	169
	11.75	238		11.75	89		11.75	5		11.75	14		11.75	13		11.75	169
	11.7583	234		11.7583	75		11.7583	0		11.7583	19		11.7583	19		11.7583	167
	11.7667	232		11.7667	62		11.7667	-9		11.7667	24		11.7667	23		11.7667	165
	11.775	230		11.775	51		11.775	-17		11.775	31		11.775	30		11.775	164
	11.7833	227		11.7833	43		11.7833	-23		11.7833	38		11.7833	36		11.7833	166
	11.7917	221		11.7917	38		11.7917	-28		11.7917	46		11.7917	41		11.7917	165
	11.8	216		11.8	34		11.8	-34		11.8	53		11.8	51		11.8	165
	11.8083	211		11.8083	31		11.8083	-36		11.8083	62		11.8083	59		11.8083	166
	11.8167	210		11.8167	30		11.8167	-38		11.8167	72		11.8167	69		11.8167	165
	11.825	210		11.825	28		11.825	-37		11.825	80		11.825	78		11.825	163
	11.8333	210		11.8333	30		11.8333	-34		11.8333	87		11.8333	87		11.8333	162
	11.8417	206		11.8417	32		11.8417	-29		11.8417	91		11.8417	95		11.8417	163
	11.85	205		11.85	36		11.85	-26		11.85	95		11.85	101		11.85	163
	11.8583	205		11.8583	41		11.8583	-24		11.8583	100		11.8583	107		11.8583	162
	11.8667	202		11.8667	45		11.8667	-21		11.8667	104		11.8667	113		11.8667	162
	11.875	199		11.875	46		11.875	-16		11.875	105		11.875	117		11.875	162
	11.8833	196		11.8833	49		11.8833	-11		11.8833	104		11.8833	118		11.8833	161
	11.8917	195		11.8917	52		11.8917	-8		11.8917	102		11.8917	119		11.8917	161
	11.9	195		11.9	53		11.9	-4		11.9	97		11.9	120		11.9	160
	11.9083	195		11.9083	53		11.9083	-1		11.9083	90		11.9083	118		11.9083	160
	11.9167	196		11.9167	51		11.9167	2		11.9167	83		11.9167	113		11.9167	160
	11.925	199		11.925	50		11.925	4		11.925	75		11.925	104		11.925	159
	11.9333	201		11.9333	47		11.9333	6		11.9333	65		11.9333	96		11.9333	159
	11.9417	200		11.9417	42		11.9417	6		11.9417	58		11.9417	87		11.9417	160
	11.95	198		11.95	39		11.95	6		11.95	51		11.95	77		11.95	159
	11.9583	199		11.9583	31		11.9583	4		11.9583	43		11.9583	68		11.9583	161
	11.9667	200		11.9667	22		11.9667	1		11.9667	35		11.9667	60		11.9667	162
	11.975	201		11.975	13		11.975	-4		11.975	28		11.975	52		11.975	162
	11.9833	203		11.9833	6		11.9833	-8		11.9833	20		11.9833	43		11.9833	162
	11.9917	205		11.9917	-2		11.9917	-14		11.9917	12		11.9917	36		11.9917	162
	12	208		12	-9		12	-20		12	4		12	28		12	156
	12.0083	211		12.0083	-16		12.0083	-26		12.0083	0		12.0083	20		12.0083	158
	12.0167	213		12.0167	-20		12.0167	-33		12.0167	-3		12.0167	13		12.0167	160
	12.025	213		12.025	-24		12.025	-40		12.025	-7		12.025	7		12.025	162
	12.0333	212		12.0333	-28		12.0333	-46		12.0333	-10		12.0333	2		12.0333	162
	12.0417	212		12.0417	-34		12.0417	-54		12.0417	-12		12.0417	-1		12.0417	164
	12.05	214		12.05	-38		12.05	-61		12.05	-15		12.05	-4		12.05	165
	12.0583	216		12.0583	-42		12.0583	-66		12.0583	-19		12.0583	-8		12.0583	164
	12.0667	218		12.0667	-45		12.0667	-70		12.0667	-18		12.0667	-8		12.0667	164
	12.075	222		12.075	-46		12.075	-72		12.075	-16		12.075	-9		12.075	165
	12.0833	223		12.0833	-45		12.0833	-74		12.0833	-15		12.0833	-12		12.0833	163
	12.0917	225		12.0917	-44		12.0917	-77		12.0917	-16		12.0917	-13		12.0917	162
	12.1	230		12.1	-47		12.1	-80		12.1	-15		12.1	-11		12.1	162
	12.1083	233		12.1083	-47		12.1083	-84		12.1083	-14		12.1083	-10		12.1083	161
	12.1167	237		12.1167	-45		12.1167	-87		12.1167	-13		12.1167	-8		12.1167	163
	12.125	234		12.125	-45		12.125	-88		12.125	-12		12.125	-8		12.125	165
	12.1333	230		12.1333	-46		12.1333	-87		12.1333	-10		12.1333	-9		12.1333	164
	12.1417	230		12.1417	-46		12.1417	-86		12.1417	-8		12.1417	-10		12.1417	162
	12.15	229		12.15	-47		12.15	-84		12.15	-6		12.15	-11		12.15	163
	12.1583	228		12.1583	-46		12.1583	-84		12.1583	-3		12.1583	-10		12.1583	162
	12.1667	226		12.1667	-45		12.1667	-84		12.1667	-2		12.1667	-8		12.1667	161
	12.175	222		12.175	-45		12.175	-85		12.175	-2		12.175	-6		12.175	160
	12.1833	220		12.1833	-45		12.1833	-84		12.1833	-1		12.1833	-5		12.1833	160
	12.1917	221		12.1917	-43		12.1917	-83		12.1917	-1		12.1917	-2		12.1917	162
	12.2	220		12.2	-39		12.2	-82		12.2	-1		12.2	-1		12.2	163
	12.2083	219		12.2083	-37		12.2083	-81		12.2083	-1		12.2083	0		12.2083	162
	12.2167	217		12.2167	-35		12.2167	-79		12.2167	-1		12.2167	-1		12.2167	162
	12.225	213		12.225	-33		12.225	-78		12.225	0		12.225	0		12.225	161
	12.2333	209		12.2333	-34		12.2333	-78		12.2333	-1		12.2333	0		12.2333	160
	12.2417	207		12.2417	-35		12.2417	-78		12.2417	0		12.2417	-1		12.2417	162
	12.25	207		12.25	-34		12.25	-77		12.25	-2		12.25	0		12.25	164
	12.2583	207		12.2583	-35		12.2583	-76		12.2583	-4		12.2583	-1		12.2583	164
	12.2667	204		12.2667	-36		12.2667	-76		12.2667	-5		12.2667	-4		12.2667	164
	12.275	199		12.275	-37		12.275	-79		12.275	-5		12.275	-5		12.275	164
	12.2833	196		12.2833	-35		12.2833	-82		12.2833	-6		12.2833	-5		12.2833	164
	12.2917	193		12.2917	-33		12.2917	-83		12.2917	-6		12.2917	-3		12.2917	163
	12.3	192		12.3	-34		12.3	-82		12.3	-6		12.3	-3		12.3	162
	12.3083	193		12.3083	-34		12.3083	-80		12.3083	-5		12.3083	-2		12.3083	165
	12.3167	194		12.3167	-32		12.3167	-80		12.3167	-4		12.3167	0		12.3167	168
	12.325	193		12.325	-32		12.325	-80		12.325	-2		12.325	2		12.325	169
	12.3333	193		12.3333	-32		12.3333	-81		12.3333	2		12.3333	6		12.3333	167
	12.3417	195		12.3417	-31		12.3417	-81		12.3417	9		12.3417	11		12.3417	165
	12.35	197		12.35	-29		12.35	-81		12.35	14		12.35	14		12.35	165
	12.3583	198		12.3583	-25		12.3583	-81		12.3583	23		12.3583	19		12.3583	166
	12.3667	200		12.3667	-20		12.3667	-79		12.3667	32		12.3667	24		12.3667	167
	12.375	203		12.375	-15		12.375	-79		12.375	41		12.375	32		12.375	167
	12.3833	202		12.3833	-8		12.3833	-78		12.3833	51		12.3833	41		12.3833	166
	12.3917	199		12.3917	-1		12.3917	-76		12.3917	57		12.3917	52		12.3917	165
	12.4	195		12.4	6		12.4	-72		12.4	66		12.4	62		12.4	164
	12.4083	192		12.4083	11		12.4083	-68		12.4083	75		12.4083	73		12.4083	166
	12.4167	191		12.4167	21		12.4167	-63		12.4167	83		12.4167	83		12.4167	167
	12.425	189		12.425	28		12.425	-56		12.425	91		12.425	92		12.425	168
	12.4333	191		12.4333	35		12.4333	-48		12.4333	98		12.4333	102		12.4333	168
	12.4417	193		12.4417	43		12.4417	-39		12.4417	104		12.4417	113		12.4417	168
	12.45	193		12.45	52		12.45	-31		12.45	108		12.45	122		12.45	167
	12.4583	192		12.4583	58		12.4583	-22		12.4583	110		12.4583	130		12.4583	165
	12.4667	190		12.4667	60		12.4667	-13		12.4667	110		12.4667	134		12.4667	165
	12.475	184		12.475	64		12.475	-4		12.475	108		12.475	140		12.475	162
	12.4833	182		12.4833	68		12.4833	3		12.4833	105		12.4833	145		12.4833	163
	12.4917	184		12.4917	70		12.4917	9		12.4917	101		12.4917	146		12.4917	166
	12.5	181		12.5	71		12.5	15		12.5	97		12.5	148		12.5	167
	12.5083	177		12.5083	69		12.5083	20		12.5083	93		12.5083	150		12.5083	168
	12.5167	173		12.5167	66		12.5167	23		12.5167	88		12.5167	151		12.5167	169
	12.525	170		12.525	59		12.525	24		12.525	84		12.525	150		12.525	169
	12.5333	170		12.5333	53		12.5333	22		12.5333	80		12.5333	147		12.5333	169
	12.5417	170		12.5417	47		12.5417	20		12.5417	75		12.5417	144		12.5417	167
	12.55	167		12.55	43		12.55	16		12.55	70		12.55	140		12.55	165
	12.5583	165		12.5583	39		12.5583	10		12.5583	64		12.5583	135		12.5583	164
	12.5667	167		12.5667	34		12.5667	3		12.5667	59		12.5667	130		12.5667	166
	12.575	168		12.575	27		12.575	-3		12.575	54		12.575	125		12.575	165
	12.5833	167		12.5833	21		12.5833	-9		12.5833	49		12.5833	118		12.5833	165
	12.5917	167		12.5917	15		12.5917	-15		12.5917	46		12.5917	110		12.5917	166
	12.6	166		12.6	8		12.6	-21		12.6	41		12.6	104		12.6	165
	12.6083	166		12.6083	1		12.6083	-28		12.6083	36		12.6083	98		12.6083	163
	12.6167	162		12.6167	-3		12.6167	-34		12.6167	31		12.6167	89		12.6167	162
	12.625	159		12.625	-5		12.625	-39		12.625	24		12.625	79		12.625	163
	12.6333	156		12.6333	-8		12.6333	-44		12.6333	20		12.6333	72		12.6333	163
	12.6417	153		12.6417	-11		12.6417	-48		12.6417	18		12.6417	65		12.6417	162
	12.65	152		12.65	-14		12.65	-52		12.65	17		12.65	58		12.65	162
	12.6583	153		12.6583	-18		12.6583	-54		12.6583	16		12.6583	51		12.6583	162
	12.6667	157		12.6667	-21		12.6667	-57		12.6667	13		12.6667	45		12.6667	161
	12.675	161		12.675	-26		12.675	-59		12.675	11		12.675	40		12.675	161
	12.6833	161		12.6833	-31		12.6833	-61		12.6833	9		12.6833	37		12.6833	160
	12.6917	159		12.6917	-34		12.6917	-64		12.6917	9		12.6917	34		12.6917	160
	12.7	157		12.7	-37		12.7	-65		12.7	10		12.7	30		12.7	160
	12.7083	157		12.7083	-37		12.7083	-67		12.7083	10		12.7083	27		12.7083	159
	12.7167	157		12.7167	-35		12.7167	-68		12.7167	10		12.7167	24		12.7167	159
	12.725	159		12.725	-34		12.725	-71		12.725	11		12.725	23		12.725	160
	12.7333	160		12.7333	-31		12.7333	-74		12.7333	11		12.7333	24		12.7333	159
	12.7417	162		12.7417	-29		12.7417	-75		12.7417	12		12.7417	23		12.7417	161
	12.75	164		12.75	-28		12.75	-74		12.75	15		12.75	23		12.75	162
	12.7583	166		12.7583	-27		12.7583	-74		12.7583	15		12.7583	24		12.7583	162
	12.7667	168		12.7667	-27		12.7667	-74		12.7667	14		12.7667	24		12.7667	162
	12.775	169		12.775	-25		12.775	-72		12.775	16		12.775	25		12.775	162
	12.7833	170		12.7833	-22		12.7833	-71		12.7833	20		12.7833	26		12.7833	160
	12.7917	172		12.7917	-19		12.7917	-70		12.7917	22		12.7917	26		12.7917	160
	12.8	175		12.8	-16		12.8	-67		12.8	25		12.8	26		12.8	158
	12.8083	176		12.8083	-10		12.8083	-65		12.8083	29		12.8083	26		12.8083	157
	12.8167	176		12.8167	-4		12.8167	-62		12.8167	33		12.8167	27		12.8167	158
	12.825	176		12.825	2		12.825	-58		12.825	38		12.825	29		12.825	160
	12.8333	178		12.8333	9		12.8333	-54		12.8333	43		12.8333	30		12.8333	162
	12.8417	180		12.8417	15		12.8417	-52		12.8417	47		12.8417	34		12.8417	163
	12.85	183		12.85	23		12.85	-51		12.85	53		12.85	36		12.85	163
	12.8583	185		12.8583	31		12.8583	-47		12.8583	56		12.8583	36		12.8583	162
	12.8667	186		12.8667	39		12.8667	-41		12.8667	59		12.8667	36		12.8667	161
	12.875	187		12.875	47		12.875	-34		12.875	63		12.875	38		12.875	161
	12.8833	190		12.8833	56		12.8833	-26		12.8833	66		12.8833	40		12.8833	160
	12.8917	195		12.8917	65		12.8917	-17		12.8917	67		12.8917	41		12.8917	161
	12.9	197		12.9	73		12.9	-6		12.9	68		12.9	40		12.9	161
	12.9083	198		12.9083	78		12.9083	5		12.9083	66		12.9083	38		12.9083	161
	12.9167	200		12.9167	81		12.9167	17		12.9167	64		12.9167	36		12.9167	162
	12.925	201		12.925	83		12.925	27		12.925	61		12.925	34		12.925	162
	12.9333	201		12.9333	84		12.9333	37		12.9333	57		12.9333	32		12.9333	161
	12.9417	201		12.9417	85		12.9417	47		12.9417	52		12.9417	31		12.9417	161
	12.95	202		12.95	83		12.95	57		12.95	46		12.95	31		12.95	161
	12.9583	203		12.9583	78		12.9583	63		12.9583	41		12.9583	29		12.9583	160
	12.9667	202		12.9667	72		12.9667	66		12.9667	36		12.9667	23		12.9667	160
	12.975	202		12.975	64		12.975	67		12.975	30		12.975	18		12.975	162
	12.9833	199		12.9833	57		12.9833	66		12.9833	24		12.9833	14		12.9833	163
	12.9917	198		12.9917	50		12.9917	63		12.9917	20		12.9917	11		12.9917	165
	13	197		13	42		13	58		13	16		13	9		13	165
	13.0083	196		13.0083	35		13.0083	53		13.0083	12		13.0083	8		13.0083	166
	13.0167	194		13.0167	27		13.0167	44		13.0167	8		13.0167	8		13.0167	164
	13.025	194		13.025	19		13.025	35		13.025	4		13.025	6		13.025	163
	13.0333	192		13.0333	13		13.0333	23		13.0333	2		13.0333	5		13.0333	164
	13.0417	188		13.0417	9		13.0417	11		13.0417	2		13.0417	1		13.0417	165
	13.05	184		13.05	6		13.05	1		13.05	1		13.05	0		13.05	166
	13.0583	183		13.0583	4		13.0583	-10		13.0583	3		13.0583	1		13.0583	166
	13.0667	186		13.0667	4		13.0667	-19		13.0667	7		13.0667	4		13.0667	166
	13.075	189		13.075	6		13.075	-26		13.075	10		13.075	6		13.075	167
	13.0833	190		13.0833	11		13.0833	-32		13.0833	15		13.0833	7		13.0833	166
	13.0917	190		13.0917	19		13.0917	-37		13.0917	23		13.0917	9		13.0917	163
	13.1	189		13.1	33		13.1	-40		13.1	31		13.1	11		13.1	160
	13.1083	189		13.1083	53		13.1083	-41		13.1083	43		13.1083	14		13.1083	159
	13.1167	188		13.1167	81		13.1167	-41		13.1167	56		13.1167	17		13.1167	162
	13.125	187		13.125	115		13.125	-39		13.125	74		13.125	19		13.125	163
	13.1333	188		13.1333	157		13.1333	-32		13.1333	93		13.1333	21		13.1333	165
	13.1417	191		13.1417	206		13.1417	-20		13.1417	117		13.1417	24		13.1417	167
	13.15	192		13.15	268		13.15	-4		13.15	144		13.15	27		13.15	167
	13.1583	193		13.1583	343		13.1583	17		13.1583	174		13.1583	29		13.1583	164
	13.1667	196		13.1667	427		13.1667	45		13.1667	204		13.1667	30		13.1667	163
	13.175	203		13.175	522		13.175	79		13.175	235		13.175	30		13.175	162
	13.1833	206		13.1833	627		13.1833	124		13.1833	267		13.1833	33		13.1833	160
	13.1917	208		13.1917	740		13.1917	178		13.1917	301		13.1917	34		13.1917	160
	13.2	208		13.2	856		13.2	243		13.2	332		13.2	37		13.2	158
	13.2083	209		13.2083	970		13.2083	317		13.2083	360		13.2083	36		13.2083	158
	13.2167	211		13.2167	1081		13.2167	397		13.2167	384		13.2167	37		13.2167	158
	13.225	212		13.225	1184		13.225	484		13.225	405		13.225	39		13.225	160
	13.2333	213		13.2333	1279		13.2333	576		13.2333	423		13.2333	40		13.2333	161
	13.2417	215		13.2417	1364		13.2417	668		13.2417	438		13.2417	41		13.2417	161
	13.25	218		13.25	1435		13.25	758		13.25	448		13.25	41		13.25	161
	13.2583	218		13.2583	1495		13.2583	848		13.2583	450		13.2583	38		13.2583	158
	13.2667	217		13.2667	1541		13.2667	936		13.2667	445		13.2667	35		13.2667	156
	13.275	216		13.275	1574		13.275	1016		13.275	434		13.275	35		13.275	155
	13.2833	214		13.2833	1594		13.2833	1085		13.2833	420		13.2833	35		13.2833	155
	13.2917	214		13.2917	1600		13.2917	1141		13.2917	401		13.2917	33		13.2917	157
	13.3	213		13.3	1591		13.3	1186		13.3	377		13.3	33		13.3	159
	13.3083	209		13.3083	1568		13.3083	1221		13.3083	351		13.3083	33		13.3083	159
	13.3167	204		13.3167	1533		13.3167	1244		13.3167	320		13.3167	31		13.3167	159
	13.325	198		13.325	1485		13.325	1252		13.325	290		13.325	29		13.325	158
	13.3333	190		13.3333	1426		13.3333	1248		13.3333	259		13.3333	26		13.3333	156
	13.3417	183		13.3417	1353		13.3417	1232		13.3417	229		13.3417	22		13.3417	155
	13.35	180		13.35	1268		13.35	1203		13.35	199		13.35	17		13.35	156
	13.3583	178		13.3583	1173		13.3583	1163		13.3583	171		13.3583	13		13.3583	157
	13.3667	177		13.3667	1073		13.3667	1111		13.3667	144		13.3667	11		13.3667	157
	13.375	174		13.375	969		13.375	1049		13.375	119		13.375	8		13.375	157
	13.3833	172		13.3833	867		13.3833	978		13.3833	96		13.3833	6		13.3833	155
	13.3917	171		13.3917	763		13.3917	897		13.3917	75		13.3917	4		13.3917	154
	13.4	171		13.4	663		13.4	815		13.4	58		13.4	2		13.4	156
	13.4083	168		13.4083	566		13.4083	731		13.4083	44		13.4083	-1		13.4083	158
	13.4167	164		13.4167	478		13.4167	645		13.4167	30		13.4167	-5		13.4167	161
	13.425	164		13.425	402		13.425	561		13.425	17		13.425	-9		13.425	161
	13.4333	163		13.4333	332		13.4333	478		13.4333	7		13.4333	-12		13.4333	158
	13.4417	165		13.4417	271		13.4417	400		13.4417	-1		13.4417	-14		13.4417	155
	13.45	166		13.45	218		13.45	329		13.45	-7		13.45	-15		13.45	153
	13.4583	164		13.4583	173		13.4583	264		13.4583	-11		13.4583	-15		13.4583	154
	13.4667	162		13.4667	136		13.4667	207		13.4667	-13		13.4667	-16		13.4667	155
	13.475	160		13.475	104		13.475	156		13.475	-12		13.475	-18		13.475	156
	13.4833	159		13.4833	77		13.4833	112		13.4833	-10		13.4833	-18		13.4833	157
	13.4917	158		13.4917	57		13.4917	74		13.4917	-9		13.4917	-17		13.4917	158
	13.5	160		13.5	42		13.5	43		13.5	-9		13.5	-16		13.5	158
	13.5083	163		13.5083	30		13.5083	17		13.5083	-8		13.5083	-15		13.5083	157
	13.5167	162		13.5167	22		13.5167	-3		13.5167	-6		13.5167	-12		13.5167	157
	13.525	162		13.525	14		13.525	-19		13.525	-4		13.525	-10		13.525	157
	13.5333	160		13.5333	7		13.5333	-32		13.5333	-2		13.5333	-8		13.5333	157
	13.5417	162		13.5417	4		13.5417	-43		13.5417	1		13.5417	-5		13.5417	156
	13.55	167		13.55	2		13.55	-50		13.55	5		13.55	-3		13.55	155
	13.5583	169		13.5583	2		13.5583	-56		13.5583	8		13.5583	1		13.5583	155
	13.5667	169		13.5667	3		13.5667	-60		13.5667	11		13.5667	4		13.5667	155
	13.575	168		13.575	3		13.575	-64		13.575	13		13.575	7		13.575	155
	13.5833	166		13.5833	2		13.5833	-67		13.5833	13		13.5833	9		13.5833	156
	13.5917	167		13.5917	-1		13.5917	-69		13.5917	13		13.5917	12		13.5917	156
	13.6	167		13.6	-3		13.6	-70		13.6	13		13.6	14		13.6	156
	13.6083	168		13.6083	-3		13.6083	-70		13.6083	12		13.6083	17		13.6083	157
	13.6167	170		13.6167	-2		13.6167	-68		13.6167	11		13.6167	17		13.6167	157
	13.625	168		13.625	0		13.625	-66		13.625	9		13.625	17		13.625	156
	13.6333	165		13.6333	0		13.6333	-64		13.6333	5		13.6333	16		13.6333	157
	13.6417	162		13.6417	-2		13.6417	-65		13.6417	1		13.6417	14		13.6417	157
	13.65	163		13.65	-4		13.65	-64		13.65	-4		13.65	11		13.65	158
	13.6583	164		13.6583	-6		13.6583	-63		13.6583	-5		13.6583	9		13.6583	158
	13.6667	167		13.6667	-7		13.6667	-63		13.6667	-7		13.6667	7		13.6667	158
	13.675	167		13.675	-8		13.675	-62		13.675	-11		13.675	6		13.675	159
	13.6833	165		13.6833	-8		13.6833	-61		13.6833	-14		13.6833	4		13.6833	160
	13.6917	163		13.6917	-12		13.6917	-61		13.6917	-15		13.6917	0		13.6917	160
	13.7	163		13.7	-19		13.7	-61		13.7	-15		13.7	-2		13.7	160
	13.7083	163		13.7083	-27		13.7083	-61		13.7083	-17		13.7083	-7		13.7083	159
	13.7167	163		13.7167	-35		13.7167	-62		13.7167	-21		13.7167	-10		13.7167	157
	13.725	163		13.725	-40		13.725	-65		13.725	-24		13.725	-14		13.725	157
	13.7333	163		13.7333	-45		13.7333	-69		13.7333	-28		13.7333	-15		13.7333	158
	13.7417	162		13.7417	-47		13.7417	-72		13.7417	-30		13.7417	-16		13.7417	159
	13.75	160		13.75	-49		13.75	-75		13.75	-31		13.75	-17		13.75	159
	13.7583	159		13.7583	-49		13.7583	-77		13.7583	-31		13.7583	-17		13.7583	159
	13.7667	157		13.7667	-52		13.7667	-79		13.7667	-29		13.7667	-17		13.7667	160
	13.775	157		13.775	-55		13.775	-83		13.775	-28		13.775	-16		13.775	159
	13.7833	159		13.7833	-57		13.7833	-88		13.7833	-28		13.7833	-18		13.7833	158
	13.7917	162		13.7917	-60		13.7917	-92		13.7917	-29		13.7917	-17		13.7917	159
	13.8	163		13.8	-61		13.8	-93		13.8	-29		13.8	-16		13.8	160
	13.8083	164		13.8083	-60		13.8083	-95		13.8083	-28		13.8083	-14		13.8083	160
	13.8167	162		13.8167	-57		13.8167	-97		13.8167	-28		13.8167	-12		13.8167	159
	13.825	162		13.825	-54		13.825	-98		13.825	-27		13.825	-9		13.825	160
	13.8333	163		13.8333	-51		13.8333	-99		13.8333	-26		13.8333	-4		13.8333	159
	13.8417	162		13.8417	-47		13.8417	-99		13.8417	-25		13.8417	0		13.8417	158
	13.85	161		13.85	-45		13.85	-99		13.85	-24		13.85	3		13.85	160
	13.8583	161		13.8583	-43		13.8583	-98		13.8583	-22		13.8583	5		13.8583	162
	13.8667	161		13.8667	-41		13.8667	-96		13.8667	-19		13.8667	6		13.8667	162
	13.875	160		13.875	-41		13.875	-93		13.875	-15		13.875	7		13.875	161
	13.8833	158		13.8833	-40		13.8833	-92		13.8833	-13		13.8833	7		13.8833	161
	13.8917	156		13.8917	-38		13.8917	-91		13.8917	-12		13.8917	7		13.8917	161
	13.9	156		13.9	-35		13.9	-90		13.9	-11		13.9	9		13.9	160
	13.9083	155		13.9083	-33		13.9083	-88		13.9083	-8		13.9083	10		13.9083	160
	13.9167	159		13.9167	-33		13.9167	-86		13.9167	-6		13.9167	10		13.9167	160
	13.925	161		13.925	-32		13.925	-84		13.925	-5		13.925	12		13.925	160
	13.9333	162		13.9333	-31		13.9333	-83		13.9333	-3		13.9333	16		13.9333	160
	13.9417	164		13.9417	-31		13.9417	-80		13.9417	-1		13.9417	18		13.9417	160
	13.95	164		13.95	-31		13.95	-79		13.95	3		13.95	19		13.95	160
	13.9583	164		13.9583	-30		13.9583	-81		13.9583	7		13.9583	22		13.9583	160
	13.9667	160		13.9667	-29		13.9667	-82		13.9667	9		13.9667	23		13.9667	161
	13.975	157		13.975	-26		13.975	-83		13.975	15		13.975	25		13.975	162
	13.9833	152		13.9833	-22		13.9833	-83		13.9833	27		13.9833	26		13.9833	162
	13.9917	148		13.9917	-20		13.9917	-82		13.9917	38		13.9917	30		13.9917	163
	14	148		14	-16		14	-81		14	52		14	37		14	163
	14.0083	149		14.0083	-8		14.0083	-81		14.0083	72		14.0083	45		14.0083	163
	14.0167	149		14.0167	1		14.0167	-80		14.0167	101		14.0167	55		14.0167	159
	14.025	151		14.025	15		14.025	-78		14.025	137		14.025	67		14.025	158
	14.0333	151		14.0333	34		14.0333	-75		14.0333	182		14.0333	82		14.0333	160
	14.0417	152		14.0417	59		14.0417	-74		14.0417	239		14.0417	102		14.0417	160
	14.05	151		14.05	93		14.05	-74		14.05	309		14.05	126		14.05	161
	14.0583	150		14.0583	137		14.0583	-73		14.0583	387		14.0583	158		14.0583	161
	14.0667	151		14.0667	192		14.0667	-71		14.0667	475		14.0667	195		14.0667	160
	14.075	151		14.075	258		14.075	-65		14.075	574		14.075	238		14.075	160
	14.0833	148		14.0833	340		14.0833	-57		14.0833	684		14.0833	285		14.0833	159
	14.0917	144		14.0917	437		14.0917	-46		14.0917	801		14.0917	339		14.0917	157
	14.1	143		14.1	549		14.1	-32		14.1	922		14.1	398		14.1	158
	14.1083	145		14.1083	678		14.1083	-14		14.1083	1040		14.1083	461		14.1083	157
	14.1167	147		14.1167	821		14.1167	7		14.1167	1152		14.1167	527		14.1167	157
	14.125	148		14.125	973		14.125	35		14.125	1255		14.125	592		14.125	157
	14.1333	147		14.1333	1132		14.1333	69		14.1333	1344		14.1333	656		14.1333	157
	14.1417	145		14.1417	1295		14.1417	108		14.1417	1420		14.1417	711		14.1417	156
	14.15	144		14.15	1456		14.15	152		14.15	1479		14.15	759		14.15	155
	14.1583	146		14.1583	1610		14.1583	201		14.1583	1516		14.1583	801		14.1583	154
	14.1667	151		14.1667	1753		14.1667	249		14.1667	1532		14.1667	834		14.1667	153
	14.175	153		14.175	1882		14.175	301		14.175	1524		14.175	857		14.175	151
	14.1833	152		14.1833	1989		14.1833	353		14.1833	1494		14.1833	867		14.1833	152
	14.1917	154		14.1917	2071		14.1917	402		14.1917	1444		14.1917	864		14.1917	153
	14.2	156		14.2	2124		14.2	450		14.2	1375		14.2	851		14.2	154
	14.2083	158		14.2083	2149		14.2083	492		14.2083	1294		14.2083	827		14.2083	151
	14.2167	160		14.2167	2144		14.2167	527		14.2167	1204		14.2167	798		14.2167	149
	14.225	160		14.225	2111		14.225	556		14.225	1108		14.225	760		14.225	149
	14.2333	159		14.2333	2051		14.2333	576		14.2333	1006		14.2333	713		14.2333	150
	14.2417	159		14.2417	1969		14.2417	587		14.2417	902		14.2417	662		14.2417	152
	14.25	159		14.25	1868		14.25	589		14.25	799		14.25	610		14.25	153
	14.2583	157		14.2583	1754		14.2583	581		14.2583	703		14.2583	557		14.2583	154
	14.2667	156		14.2667	1628		14.2667	565		14.2667	611		14.2667	502		14.2667	154
	14.275	159		14.275	1496		14.275	540		14.275	526		14.275	450		14.275	154
	14.2833	161		14.2833	1361		14.2833	507		14.2833	448		14.2833	401		14.2833	153
	14.2917	160		14.2917	1228		14.2917	471		14.2917	379		14.2917	355		14.2917	152
	14.3	154		14.3	1099		14.3	430		14.3	320		14.3	311		14.3	152
	14.3083	152		14.3083	973		14.3083	388		14.3083	267		14.3083	273		14.3083	153
	14.3167	152		14.3167	852		14.3167	342		14.3167	222		14.3167	241		14.3167	153
	14.325	153		14.325	738		14.325	296		14.325	186		14.325	211		14.325	154
	14.3333	153		14.3333	635		14.3333	253		14.3333	154		14.3333	184		14.3333	154
	14.3417	153		14.3417	542		14.3417	212		14.3417	125		14.3417	157		14.3417	156
	14.35	154		14.35	459		14.35	171		14.35	101		14.35	131		14.35	156
	14.3583	155		14.3583	384		14.3583	134		14.3583	83		14.3583	109		14.3583	154
	14.3667	156		14.3667	320		14.3667	102		14.3667	66		14.3667	93		14.3667	153
	14.375	158		14.375	265		14.375	72		14.375	52		14.375	77		14.375	153
	14.3833	159		14.3833	218		14.3833	46		14.3833	42		14.3833	66		14.3833	155
	14.3917	164		14.3917	176		14.3917	22		14.3917	32		14.3917	58		14.3917	155
	14.4	165		14.4	140		14.4	1		14.4	23		14.4	50		14.4	155
	14.4083	162		14.4083	108		14.4083	-18		14.4083	17		14.4083	42		14.4083	156
	14.4167	158		14.4167	80		14.4167	-31		14.4167	11		14.4167	34		14.4167	158
	14.425	157		14.425	60		14.425	-42		14.425	6		14.425	25		14.425	158
	14.4333	157		14.4333	45		14.4333	-52		14.4333	1		14.4333	19		14.4333	156
	14.4417	157		14.4417	30		14.4417	-59		14.4417	-3		14.4417	14		14.4417	153
	14.45	157		14.45	15		14.45	-66		14.45	-5		14.45	10		14.45	152
	14.4583	158		14.4583	1		14.4583	-71		14.4583	-6		14.4583	6		14.4583	151
	14.4667	158		14.4667	-7		14.4667	-74		14.4667	-7		14.4667	3		14.4667	150
	14.475	159		14.475	-15		14.475	-79		14.475	-8		14.475	0		14.475	149
	14.4833	159		14.4833	-21		14.4833	-84		14.4833	-9		14.4833	-2		14.4833	149
	14.4917	159		14.4917	-25		14.4917	-85		14.4917	-10		14.4917	-1		14.4917	150
	14.5	159		14.5	-28		14.5	-87		14.5	-9		14.5	-1		14.5	152
	14.5083	162		14.5083	-34		14.5083	-88		14.5083	-7		14.5083	-2		14.5083	153
	14.5167	164		14.5167	-36		14.5167	-91		14.5167	-6		14.5167	-3		14.5167	152
	14.525	170		14.525	-37		14.525	-93		14.525	-5		14.525	-1		14.525	154
	14.5333	175		14.5333	-37		14.5333	-95		14.5333	-4		14.5333	0		14.5333	155
	14.5417	178		14.5417	-33		14.5417	-96		14.5417	-1		14.5417	1		14.5417	157
	14.55	178		14.55	-31		14.55	-99		14.55	3		14.55	2		14.55	159
	14.5583	179		14.5583	-26		14.5583	-99		14.5583	9		14.5583	3		14.5583	159
	14.5667	180		14.5667	-22		14.5667	-99		14.5667	15		14.5667	5		14.5667	159
	14.575	182		14.575	-16		14.575	-97		14.575	20		14.575	5		14.575	159
	14.5833	187		14.5833	-10		14.5833	-94		14.5833	26		14.5833	6		14.5833	157
	14.5917	192		14.5917	-4		14.5917	-91		14.5917	34		14.5917	6		14.5917	156
	14.6	197		14.6	6		14.6	-87		14.6	39		14.6	7		14.6	155
	14.6083	202		14.6083	17		14.6083	-84		14.6083	43		14.6083	8		14.6083	156
	14.6167	205		14.6167	29		14.6167	-82		14.6167	47		14.6167	9		14.6167	157
	14.625	208		14.625	39		14.625	-79		14.625	52		14.625	11		14.625	156
	14.6333	209		14.6333	52		14.6333	-75		14.6333	54		14.6333	11		14.6333	158
	14.6417	207		14.6417	62		14.6417	-72		14.6417	55		14.6417	10		14.6417	158
	14.65	203		14.65	71		14.65	-67		14.65	56		14.65	9		14.65	158
	14.6583	198		14.6583	80		14.6583	-61		14.6583	56		14.6583	5		14.6583	156
	14.6667	197		14.6667	87		14.6667	-56		14.6667	54		14.6667	1		14.6667	157
	14.675	197		14.675	94		14.675	-52		14.675	52		14.675	-2		14.675	159
	14.6833	197		14.6833	99		14.6833	-46		14.6833	50		14.6833	-5		14.6833	159
	14.6917	197		14.6917	101		14.6917	-43		14.6917	45		14.6917	-7		14.6917	159
	14.7	200		14.7	101		14.7	-41		14.7	41		14.7	-8		14.7	160
	14.7083	198		14.7083	98		14.7083	-41		14.7083	38		14.7083	-7		14.7083	161
	14.7167	196		14.7167	92		14.7167	-39		14.7167	32		14.7167	-8		14.7167	162
	14.725	194		14.725	85		14.725	-36		14.725	28		14.725	-11		14.725	162
	14.7333	190		14.7333	78		14.7333	-34		14.7333	25		14.7333	-13		14.7333	163
	14.7417	187		14.7417	70		14.7417	-34		14.7417	20		14.7417	-16		14.7417	163
	14.75	187		14.75	62		14.75	-37		14.75	14		14.75	-16		14.75	162
	14.7583	186		14.7583	54		14.7583	-39		14.7583	9		14.7583	-17		14.7583	162
	14.7667	187		14.7667	45		14.7667	-42		14.7667	6		14.7667	-19		14.7667	162
	14.775	187		14.775	33		14.775	-44		14.775	5		14.775	-16		14.775	164
	14.7833	187		14.7833	20		14.7833	-47		14.7833	5		14.7833	-12		14.7833	164
	14.7917	187		14.7917	10		14.7917	-52		14.7917	3		14.7917	-10		14.7917	165
	14.8	185		14.8	2		14.8	-57		14.8	5		14.8	-9		14.8	164
	14.8083	180		14.8083	-6		14.8083	-61		14.8083	5		14.8083	-9		14.8083	164
	14.8167	175		14.8167	-11		14.8167	-65		14.8167	6		14.8167	-8		14.8167	161
	14.825	174		14.825	-12		14.825	-68		14.825	8		14.825	-4		14.825	159
	14.8333	173		14.8333	-12		14.8333	-70		14.8333	9		14.8333	-2		14.8333	160
	14.8417	172		14.8417	-12		14.8417	-71		14.8417	10		14.8417	-1		14.8417	161
	14.85	174		14.85	-12		14.85	-73		14.85	12		14.85	3		14.85	160
	14.8583	173		14.8583	-10		14.8583	-73		14.8583	17		14.8583	7		14.8583	160
	14.8667	173		14.8667	-7		14.8667	-73		14.8667	22		14.8667	10		14.8667	161
	14.875	172		14.875	1		14.875	-73		14.875	27		14.875	13		14.875	162
	14.8833	172		14.8833	8		14.8833	-73		14.8833	33		14.8833	18		14.8833	161
	14.8917	171		14.8917	17		14.8917	-72		14.8917	35		14.8917	23		14.8917	161
	14.9	169		14.9	28		14.9	-72		14.9	39		14.9	29		14.9	161
	14.9083	170		14.9083	38		14.9083	-67		14.9083	44		14.9083	35		14.9083	161
	14.9167	172		14.9167	48		14.9167	-59		14.9167	49		14.9167	40		14.9167	161
	14.925	171		14.925	57		14.925	-52		14.925	54		14.925	44		14.925	161
	14.9333	171		14.9333	67		14.9333	-43		14.9333	60		14.9333	48		14.9333	161
	14.9417	171		14.9417	75		14.9417	-37		14.9417	64		14.9417	51		14.9417	162
	14.95	172		14.95	84		14.95	-30		14.95	68		14.95	55		14.95	165
	14.9583	173		14.9583	91		14.9583	-23		14.9583	72		14.9583	57		14.9583	166
	14.9667	174		14.9667	98		14.9667	-15		14.9667	74		14.9667	59		14.9667	166
	14.975	175		14.975	106		14.975	-9		14.975	78		14.975	61		14.975	168
	14.9833	177		14.9833	112		14.9833	-3		14.9833	85		14.9833	61		14.9833	167
	14.9917	178		14.9917	116		14.9917	4		14.9917	91		14.9917	60		14.9917	167
	15	179		15	119		15	12		15	96		15	60		15	167
	15.0083	177		15.0083	123		15.0083	18		15.0083	101		15.0083	61		15.0083	167
	15.0167	176		15.0167	127		15.0167	23		15.0167	104		15.0167	62		15.0167	169
	15.025	176		15.025	129		15.025	27		15.025	109		15.025	62		15.025	168
	15.0333	176		15.0333	132		15.0333	29		15.0333	114		15.0333	61		15.0333	167
	15.0417	175		15.0417	135		15.0417	30		15.0417	122		15.0417	60		15.0417	166
	15.05	173		15.05	140		15.05	31		15.05	130		15.05	59		15.05	167
	15.0583	172		15.0583	147		15.0583	34		15.0583	138		15.0583	61		15.0583	167
	15.0667	170		15.0667	155		15.0667	34		15.0667	144		15.0667	62		15.0667	168
	15.075	168		15.075	164		15.075	33		15.075	150		15.075	63		15.075	169
	15.0833	164		15.0833	173		15.0833	31		15.0833	154		15.0833	64		15.0833	169
	15.0917	157		15.0917	183		15.0917	32		15.0917	159		15.0917	66		15.0917	168
	15.1	155		15.1	193		15.1	32		15.1	165		15.1	66		15.1	167
	15.1083	155		15.1083	204		15.1083	32		15.1083	169		15.1083	63		15.1083	168
	15.1167	157		15.1167	213		15.1167	31		15.1167	171		15.1167	62		15.1167	170
	15.125	156		15.125	221		15.125	31		15.125	172		15.125	61		15.125	169
	15.1333	155		15.1333	228		15.1333	33		15.1333	171		15.1333	62		15.1333	156
	15.1417	155		15.1417	233		15.1417	36		15.1417	170		15.1417	63		15.1417	158
	15.15	155		15.15	237		15.15	38		15.15	165		15.15	64		15.15	160
	15.1583	156		15.1583	240		15.1583	40		15.1583	159		15.1583	65		15.1583	162
	15.1667	156		15.1667	240		15.1667	44		15.1667	155		15.1667	67		15.1667	162
	15.175	158		15.175	236		15.175	46		15.175	150		15.175	67		15.175	164
	15.1833	160		15.1833	230		15.1833	46		15.1833	146		15.1833	66		15.1833	165
	15.1917	160		15.1917	221		15.1917	45		15.1917	141		15.1917	65		15.1917	164
	15.2	161		15.2	209		15.2	42		15.2	137		15.2	62		15.2	164
	15.2083	163		15.2083	193		15.2083	40		15.2083	132		15.2083	61		15.2083	165
	15.2167	166		15.2167	178		15.2167	38		15.2167	129		15.2167	63		15.2167	163
	15.225	165		15.225	164		15.225	35		15.225	124		15.225	65		15.225	162
	15.2333	166		15.2333	150		15.2333	29		15.2333	122		15.2333	65		15.2333	162
	15.2417	168		15.2417	135		15.2417	22		15.2417	119		15.2417	66		15.2417	161
	15.25	167		15.25	121		15.25	14		15.25	116		15.25	65		15.25	163
	15.2583	171		15.2583	107		15.2583	5		15.2583	115		15.2583	64		15.2583	165
	15.2667	176		15.2667	97		15.2667	0		15.2667	116		15.2667	65		15.2667	164
	15.275	180		15.275	86		15.275	-6		15.275	117		15.275	67		15.275	162
	15.2833	183		15.2833	76		15.2833	-12		15.2833	118		15.2833	70		15.2833	163
	15.2917	182		15.2917	68		15.2917	-18		15.2917	121		15.2917	72		15.2917	162
	15.3	181		15.3	59		15.3	-23		15.3	121		15.3	73		15.3	161
	15.3083	181		15.3083	52		15.3083	-25		15.3083	122		15.3083	72		15.3083	160
	15.3167	179		15.3167	47		15.3167	-31		15.3167	125		15.3167	71		15.3167	160
	15.325	177		15.325	43		15.325	-38		15.325	126		15.325	73		15.325	162
	15.3333	176		15.3333	38		15.3333	-43		15.3333	128		15.3333	76		15.3333	163
	15.3417	175		15.3417	35		15.3417	-45		15.3417	128		15.3417	78		15.3417	162
	15.35	174		15.35	33		15.35	-46		15.35	129		15.35	79		15.35	162
	15.3583	172		15.3583	32		15.3583	-48		15.3583	130		15.3583	81		15.3583	161
	15.3667	167		15.3667	30		15.3667	-50		15.3667	130		15.3667	82		15.3667	160
	15.375	162		15.375	30		15.375	-53		15.375	130		15.375	81		15.375	162
	15.3833	159		15.3833	29		15.3833	-54		15.3833	129		15.3833	82		15.3833	164
	15.3917	158		15.3917	28		15.3917	-55		15.3917	128		15.3917	85		15.3917	164
	15.4	160		15.4	27		15.4	-56		15.4	128		15.4	87		15.4	164
	15.4083	162		15.4083	26		15.4083	-57		15.4083	126		15.4083	89		15.4083	164
	15.4167	159		15.4167	24		15.4167	-59		15.4167	127		15.4167	90		15.4167	164
	15.425	157		15.425	23		15.425	-61		15.425	130		15.425	92		15.425	163
	15.4333	158		15.4333	23		15.4333	-63		15.4333	133		15.4333	96		15.4333	162
	15.4417	158		15.4417	23		15.4417	-63		15.4417	135		15.4417	100		15.4417	165
	15.45	158		15.45	24		15.45	-63		15.45	141		15.45	103		15.45	168
	15.4583	155		15.4583	24		15.4583	-64		15.4583	149		15.4583	108		15.4583	169
	15.4667	157		15.4667	24		15.4667	-64		15.4667	159		15.4667	116		15.4667	167
	15.475	160		15.475	26		15.475	-64		15.475	173		15.475	128		15.475	165
	15.4833	163		15.4833	28		15.4833	-65		15.4833	191		15.4833	142		15.4833	165
	15.4917	165		15.4917	26		15.4917	-66		15.4917	215		15.4917	161		15.4917	166
	15.5	163		15.5	23		15.5	-66		15.5	245		15.5	184		15.5	167
	15.5083	161		15.5083	23		15.5083	-63		15.5083	283		15.5083	211		15.5083	167
	15.5167	160		15.5167	24		15.5167	-58		15.5167	332		15.5167	247		15.5167	166
	15.525	160		15.525	23		15.525	-54		15.525	391		15.525	290		15.525	165
	15.5333	159		15.5333	22		15.5333	-50		15.5333	466		15.5333	343		15.5333	164
	15.5417	160		15.5417	22		15.5417	-43		15.5417	554		15.5417	408		15.5417	166
	15.55	161		15.55	23		15.55	-35		15.55	656		15.55	485		15.55	167
	15.5583	164		15.5583	23		15.5583	-24		15.5583	771		15.5583	573		15.5583	168
	15.5667	165		15.5667	21		15.5667	-11		15.5667	899		15.5667	671		15.5667	168
	15.575	163		15.575	20		15.575	9		15.575	1033		15.575	778		15.575	168
	15.5833	163		15.5833	20		15.5833	36		15.5833	1170		15.5833	893		15.5833	167
	15.5917	163		15.5917	21		15.5917	71		15.5917	1308		15.5917	1008		15.5917	165
	15.6	162		15.6	20		15.6	111		15.6	1443		15.6	1121		15.6	165
	15.6083	159		15.6083	21		15.6083	159		15.6083	1566		15.6083	1227		15.6083	162
	15.6167	157		15.6167	21		15.6167	213		15.6167	1673		15.6167	1323		15.6167	163
	15.625	156		15.625	20		15.625	275		15.625	1762		15.625	1405		15.625	166
	15.6333	156		15.6333	18		15.6333	341		15.6333	1829		15.6333	1473		15.6333	167
	15.6417	156		15.6417	18		15.6417	413		15.6417	1868		15.6417	1521		15.6417	168
	15.65	157		15.65	19		15.65	487		15.65	1880		15.65	1543		15.65	169
	15.6583	159		15.6583	18		15.6583	561		15.6583	1862		15.6583	1542		15.6583	169
	15.6667	160		15.6667	14		15.6667	634		15.6667	1817		15.6667	1519		15.6667	169
	15.675	164		15.675	14		15.675	703		15.675	1746		15.675	1475		15.675	167
	15.6833	168		15.6833	14		15.6833	764		15.6833	1653		15.6833	1413		15.6833	165
	15.6917	168		15.6917	15		15.6917	813		15.6917	1542		15.6917	1335		15.6917	164
	15.7	165		15.7	14		15.7	850		15.7	1420		15.7	1244		15.7	166
	15.7083	163		15.7083	11		15.7083	872		15.7083	1292		15.7083	1142		15.7083	165
	15.7167	163		15.7167	10		15.7167	878		15.7167	1160		15.7167	1033		15.7167	165
	15.725	164		15.725	11		15.725	870		15.725	1031		15.725	925		15.725	166
	15.7333	164		15.7333	10		15.7333	845		15.7333	905		15.7333	820		15.7333	165
	15.7417	167		15.7417	8		15.7417	804		15.7417	787		15.7417	720		15.7417	163
	15.75	167		15.75	7		15.75	753		15.75	678		15.75	625		15.75	162
	15.7583	165		15.7583	4		15.7583	693		15.7583	580		15.7583	538		15.7583	163
	15.7667	164		15.7667	2		15.7667	628		15.7667	494		15.7667	462		15.7667	163
	15.775	164		15.775	1		15.775	559		15.775	420		15.775	395		15.775	162
	15.7833	165		15.7833	-2		15.7833	487		15.7833	356		15.7833	338		15.7833	162
	15.7917	164		15.7917	-5		15.7917	415		15.7917	303		15.7917	290		15.7917	162
	15.8	162		15.8	-9		15.8	347		15.8	261		15.8	251		15.8	161
	15.8083	160		15.8083	-11		15.8083	283		15.8083	224		15.8083	220		15.8083	161
	15.8167	161		15.8167	-12		15.8167	224		15.8167	193		15.8167	196		15.8167	160
	15.825	164		15.825	-14		15.825	171		15.825	169		15.825	176		15.825	160
	15.8333	165		15.8333	-16		15.8333	123		15.8333	148		15.8333	158		15.8333	160
	15.8417	164		15.8417	-20		15.8417	81		15.8417	132		15.8417	144		15.8417	159
	15.85	162		15.85	-22		15.85	47		15.85	119		15.85	133		15.85	159
	15.8583	158		15.8583	-24		15.8583	19		15.8583	107		15.8583	123		15.8583	160
	15.8667	156		15.8667	-27		15.8667	-5		15.8667	96		15.8667	114		15.8667	159
	15.875	157		15.875	-29		15.875	-25		15.875	88		15.875	106		15.875	161
	15.8833	157		15.8833	-30		15.8833	-40		15.8833	82		15.8833	98		15.8833	162
	15.8917	156		15.8917	-34		15.8917	-53		15.8917	77		15.8917	91		15.8917	162
	15.9	155		15.9	-37		15.9	-64		15.9	69		15.9	84		15.9	162
	15.9083	154		15.9083	-37		15.9083	-71		15.9083	64		15.9083	82		15.9083	162
	15.9167	153		15.9167	-36		15.9167	-75		15.9167	60		15.9167	81		15.9167	160
	15.925	152		15.925	-39		15.925	-79		15.925	56		15.925	79		15.925	160
	15.9333	153		15.9333	-39		15.9333	-80		15.9333	51		15.9333	75		15.9333	158
	15.9417	154		15.9417	-42		15.9417	-83		15.9417	46		15.9417	68		15.9417	157
	15.95	152		15.95	-44		15.95	-87		15.95	41		15.95	63		15.95	158
	15.9583	152		15.9583	-45		15.9583	-89		15.9583	39		15.9583	62		15.9583	160
	15.9667	153		15.9667	-45		15.9667	-94		15.9667	37		15.9667	60		15.9667	162
	15.975	155		15.975	-46		15.975	-97		15.975	34		15.975	59		15.975	163
	15.9833	155		15.9833	-48		15.9833	-97		15.9833	31		15.9833	58		15.9833	163
	15.9917	153		15.9917	-51		15.9917	-97		15.9917	29		15.9917	57		15.9917	162
	16	153		16	-52		16	-100		16	27		16	56		16	161
	16.0083	153		16.0083	-52		16.0083	-106		16.0083	28		16.0083	54		16.0083	161
	16.0167	156		16.0167	-52		16.0167	-109		16.0167	28		16.0167	53		16.0167	160
	16.025	158		16.025	-53		16.025	-109		16.025	27		16.025	51		16.025	161
	16.0333	155		16.0333	-54		16.0333	-108		16.0333	26		16.0333	50		16.0333	161
	16.0417	152		16.0417	-57		16.0417	-109		16.0417	24		16.0417	49		16.0417	161
	16.05	148		16.05	-59		16.05	-111		16.05	20		16.05	47		16.05	162
	16.0583	148		16.0583	-58		16.0583	-113		16.0583	16		16.0583	45		16.0583	162
	16.0667	150		16.0667	-58		16.0667	-112		16.0667	14		16.0667	46		16.0667	161
	16.075	151		16.075	-58		16.075	-111		16.075	11		16.075	44		16.075	161
	16.0833	152		16.0833	-59		16.0833	-112		16.0833	7		16.0833	41		16.0833	161
	16.0917	153		16.0917	-59		16.0917	-114		16.0917	6		16.0917	41		16.0917	160
	16.1	154		16.1	-57		16.1	-114		16.1	6		16.1	44		16.1	160
	16.1083	152		16.1083	-56		16.1083	-115		16.1083	6		16.1083	46		16.1083	162
	16.1167	152		16.1167	-57		16.1167	-117		16.1167	6		16.1167	46		16.1167	163
	16.125	153		16.125	-60		16.125	-118		16.125	5		16.125	44		16.125	165
	16.1333	151		16.1333	-63		16.1333	-116		16.1333	4		16.1333	44		16.1333	165
	16.1417	151		16.1417	-64		16.1417	-116		16.1417	3		16.1417	43		16.1417	166
	16.15	152		16.15	-64		16.15	-116		16.15	3		16.15	41		16.15	164
	16.1583	152		16.1583	-65		16.1583	-116		16.1583	2		16.1583	38		16.1583	163
	16.1667	151		16.1667	-64		16.1667	-115		16.1667	0		16.1667	35		16.1667	164
	16.175	151		16.175	-65		16.175	-115		16.175	0		16.175	33		16.175	165
	16.1833	152		16.1833	-65		16.1833	-114		16.1833	-2		16.1833	31		16.1833	166
	16.1917	156		16.1917	-65		16.1917	-112		16.1917	-6		16.1917	30		16.1917	166
	16.2	158		16.2	-66		16.2	-111		16.2	-8		16.2	31		16.2	166
	16.2083	160		16.2083	-68		16.2083	-113		16.2083	-8		16.2083	31		16.2083	167
	16.2167	159		16.2167	-69		16.2167	-117		16.2167	-11		16.2167	30		16.2167	166
	16.225	155		16.225	-71		16.225	-120		16.225	-11		16.225	30		16.225	163
	16.2333	149		16.2333	-74		16.2333	-120		16.2333	-10		16.2333	29		16.2333	160
	16.2417	146		16.2417	-75		16.2417	-120		16.2417	-9		16.2417	28		16.2417	159
	16.25	148		16.25	-75		16.25	-122		16.25	-8		16.25	28		16.25	162
	16.2583	148		16.2583	-76		16.2583	-124		16.2583	-8		16.2583	29		16.2583	163
	16.2667	146		16.2667	-77		16.2667	-126		16.2667	-10		16.2667	30		16.2667	165
	16.275	144		16.275	-78		16.275	-126		16.275	-11		16.275	29		16.275	167
	16.2833	142		16.2833	-80		16.2833	-125		16.2833	-11		16.2833	27		16.2833	167
	16.2917	145		16.2917	-80		16.2917	-124		16.2917	-12		16.2917	27		16.2917	164
	16.3	146		16.3	-79		16.3	-124		16.3	-12		16.3	26		16.3	163
	16.3083	146		16.3083	-79		16.3083	-125		16.3083	-13		16.3083	23		16.3083	162
	16.3167	149		16.3167	-78		16.3167	-125		16.3167	-16		16.3167	22		16.3167	160
	16.325	150		16.325	-76		16.325	-125		16.325	-17		16.325	21		16.325	160
	16.3333	149		16.3333	-76		16.3333	-126		16.3333	-17		16.3333	20		16.3333	158
	16.3417	150		16.3417	-75		16.3417	-126		16.3417	-19		16.3417	20		16.3417	158
	16.35	150		16.35	-75		16.35	-127		16.35	-20		16.35	20		16.35	158
	16.3583	149		16.3583	-73		16.3583	-128		16.3583	-20		16.3583	20		16.3583	160
	16.3667	148		16.3667	-74		16.3667	-128		16.3667	-22		16.3667	18		16.3667	161
	16.375	148		16.375	-72		16.375	-126		16.375	-25		16.375	16		16.375	161
	16.3833	148		16.3833	-72		16.3833	-125		16.3833	-26		16.3833	13		16.3833	161
	16.3917	149		16.3917	-74		16.3917	-126		16.3917	-26		16.3917	10		16.3917	158
	16.4	150		16.4	-76		16.4	-126		16.4	-26		16.4	7		16.4	156
	16.4083	149		16.4083	-77		16.4083	-126		16.4083	-28		16.4083	4		16.4083	155
	16.4167	150		16.4167	-78		16.4167	-128		16.4167	-29		16.4167	4		16.4167	155
	16.425	150		16.425	-78		16.425	-130		16.425	-30		16.425	2		16.425	157
	16.4333	148		16.4333	-78		16.4333	-130		16.4333	-31		16.4333	1		16.4333	159
	16.4417	147		16.4417	-79		16.4417	-132		16.4417	-34		16.4417	-1		16.4417	159
	16.45	143		16.45	-79		16.45	-132		16.45	-37		16.45	-1		16.45	159
	16.4583	142		16.4583	-79		16.4583	-133		16.4583	-38		16.4583	-1		16.4583	158
	16.4667	145		16.4667	-80		16.4667	-133		16.4667	-39		16.4667	2		16.4667	156
	16.475	146		16.475	-83		16.475	-133		16.475	-39		16.475	1		16.475	155
	16.4833	147		16.4833	-86		16.4833	-133		16.4833	-37		16.4833	-1		16.4833	156
	16.4917	148		16.4917	-87		16.4917	-132		16.4917	-36		16.4917	0		16.4917	157
	16.5	149		16.5	-88		16.5	-133		16.5	-34		16.5	2		16.5	157
	16.5083	152		16.5083	-90		16.5083	-135		16.5083	-34		16.5083	6		16.5083	157
	16.5167	152		16.5167	-91		16.5167	-137		16.5167	-32		16.5167	7		16.5167	155
	16.525	150		16.525	-92		16.525	-138		16.525	-32		16.525	8		16.525	154
	16.5333	147		16.5333	-93		16.5333	-139		16.5333	-31		16.5333	10		16.5333	156
	16.5417	148		16.5417	-92		16.5417	-142		16.5417	-30		16.5417	13		16.5417	158
	16.55	150		16.55	-92		16.55	-144		16.55	-31		16.55	14		16.55	161
	16.5583	152		16.5583	-93		16.5583	-147		16.5583	-31		16.5583	14		16.5583	161
	16.5667	156		16.5667	-93		16.5667	-149		16.5667	-32		16.5667	16		16.5667	158
	16.575	157		16.575	-93		16.575	-147		16.575	-33		16.575	16		16.575	155
	16.5833	157		16.5833	-95		16.5833	-145		16.5833	-34		16.5833	15		16.5833	153
	16.5917	158		16.5917	-97		16.5917	-145		16.5917	-30		16.5917	17		16.5917	154
	16.6	159		16.6	-98		16.6	-147		16.6	-29		16.6	17		16.6	155
	16.6083	157		16.6083	-96		16.6083	-148		16.6083	-30		16.6083	17		16.6083	156
	16.6167	156		16.6167	-97		16.6167	-147		16.6167	-29		16.6167	15		16.6167	157
	16.625	157		16.625	-98		16.625	-148		16.625	-29		16.625	12		16.625	158
	16.6333	159		16.6333	-97		16.6333	-147		16.6333	-28		16.6333	10		16.6333	158
	16.6417	162		16.6417	-95		16.6417	-145		16.6417	-30		16.6417	8		16.6417	157
	16.65	164		16.65	-96		16.65	-142		16.65	-31		16.65	6		16.65	157
	16.6583	164		16.6583	-96		16.6583	-139		16.6583	-30		16.6583	6		16.6583	157
	16.6667	163		16.6667	-93		16.6667	-137		16.6667	-29		16.6667	6		16.6667	157
	16.675	163		16.675	-90		16.675	-137		16.675	-30		16.675	8		16.675	156
	16.6833	163		16.6833	-90		16.6833	-137		16.6833	-31		16.6833	7		16.6833	155
	16.6917	163		16.6917	-93		16.6917	-136		16.6917	-30		16.6917	5		16.6917	155
	16.7	163		16.7	-95		16.7	-135		16.7	-29		16.7	0		16.7	155
	16.7083	164		16.7083	-96		16.7083	-132		16.7083	-31		16.7083	-1		16.7083	155
	16.7167	165		16.7167	-97		16.7167	-131		16.7167	-34		16.7167	-1		16.7167	156
	16.725	169		16.725	-95		16.725	-129		16.725	-36		16.725	-2		16.725	156
	16.7333	173		16.7333	-95		16.7333	-130		16.7333	-37		16.7333	-3		16.7333	156
	16.7417	175		16.7417	-96		16.7417	-130		16.7417	-39		16.7417	-5		16.7417	157
	16.75	174		16.75	-96		16.75	-132		16.75	-42		16.75	-9		16.75	157
	16.7583	173		16.7583	-98		16.7583	-134		16.7583	-44		16.7583	-11		16.7583	156
	16.7667	172		16.7667	-101		16.7667	-133		16.7667	-45		16.7667	-12		16.7667	157
	16.775	173		16.775	-102		16.775	-131		16.775	-46		16.775	-13		16.775	157
	16.7833	174		16.7833	-102		16.7833	-130		16.7833	-46		16.7833	-16		16.7833	158
	16.7917	171		16.7917	-100		16.7917	-131		16.7917	-47		16.7917	-19		16.7917	158
	16.8	167		16.8	-97		16.8	-133		16.8	-50		16.8	-21		16.8	158
	16.8083	165		16.8083	-97		16.8083	-134		16.8083	-54		16.8083	-24		16.8083	159
	16.8167	165		16.8167	-98		16.8167	-135		16.8167	-57		16.8167	-26		16.8167	160
	16.825	166		16.825	-100		16.825	-134		16.825	-59		16.825	-28		16.825	160
	16.8333	166		16.8333	-102		16.8333	-134		16.8333	-60		16.8333	-30		16.8333	160
	16.8417	165		16.8417	-104		16.8417	-135		16.8417	-62		16.8417	-30		16.8417	159
	16.85	166		16.85	-105		16.85	-137		16.85	-62		16.85	-33		16.85	157
	16.8583	165		16.8583	-104		16.8583	-139		16.8583	-62		16.8583	-33		16.8583	157
	16.8667	164		16.8667	-103		16.8667	-141		16.8667	-61		16.8667	-34		16.8667	158
	16.875	163		16.875	-104		16.875	-142		16.875	-62		16.875	-35		16.875	159
	16.8833	162		16.8833	-104		16.8833	-144		16.8833	-63		16.8833	-36		16.8833	159
	16.8917	160		16.8917	-104		16.8917	-145		16.8917	-61		16.8917	-37		16.8917	159
	16.9	161		16.9	-106		16.9	-148		16.9	-60		16.9	-38		16.9	160
	16.9083	160		16.9083	-106		16.9083	-150		16.9083	-61		16.9083	-40		16.9083	159
	16.9167	160		16.9167	-106		16.9167	-152		16.9167	-63		16.9167	-41		16.9167	158
	16.925	158		16.925	-106		16.925	-152		16.925	-64		16.925	-42		16.925	159
	16.9333	156		16.9333	-107		16.9333	-152		16.9333	-65		16.9333	-42		16.9333	160
	16.9417	158		16.9417	-108		16.9417	-154		16.9417	-67		16.9417	-40		16.9417	160
	16.95	160		16.95	-108		16.95	-152		16.95	-67		16.95	-40		16.95	159
	16.9583	160		16.9583	-108		16.9583	-151		16.9583	-68		16.9583	-38		16.9583	160
	16.9667	161		16.9667	-107		16.9667	-150		16.9667	-68		16.9667	-37		16.9667	159
	16.975	163		16.975	-108		16.975	-151		16.975	-69		16.975	-36		16.975	158
	16.9833	164		16.9833	-108		16.9833	-153		16.9833	-69		16.9833	-37		16.9833	160
	16.9917	162		16.9917	-107		16.9917	-153		16.9917	-68		16.9917	-36		16.9917	162
	17	163		17	-105		17	-154		17	-67		17	-35		17	162
	17.0083	167		17.0083	-104		17.0083	-154		17.0083	-65		17.0083	-34		17.0083	161
	17.0167	168		17.0167	-105		17.0167	-155		17.0167	-63		17.0167	-33		17.0167	161
	17.025	168		17.025	-104		17.025	-155		17.025	-62		17.025	-33		17.025	161
	17.0333	167		17.0333	-104		17.0333	-159		17.0333	-61		17.0333	-34		17.0333	160
	17.0417	169		17.0417	-105		17.0417	-160		17.0417	-60		17.0417	-34		17.0417	160
	17.05	173		17.05	-105		17.05	-161		17.05	-60		17.05	-32		17.05	160
	17.0583	173		17.0583	-104		17.0583	-161		17.0583	-57		17.0583	-31		17.0583	160
	17.0667	172		17.0667	-104		17.0667	-162		17.0667	-56		17.0667	-29		17.0667	160
	17.075	173		17.075	-105		17.075	-162		17.075	-54		17.075	-26		17.075	160
	17.0833	175		17.0833	-106		17.0833	-160		17.0833	-53		17.0833	-23		17.0833	160
	17.0917	179		17.0917	-106		17.0917	-160		17.0917	-52		17.0917	-22		17.0917	160
	17.1	179		17.1	-104		17.1	-158		17.1	-50		17.1	-21		17.1	161
	17.1083	180		17.1083	-101		17.1083	-155		17.1083	-48		17.1083	-20		17.1083	162
	17.1167	181		17.1167	-102		17.1167	-156		17.1167	-48		17.1167	-16		17.1167	162
	17.125	183		17.125	-103		17.125	-155		17.125	-46		17.125	-11		17.125	163
	17.1333	184		17.1333	-102		17.1333	-153		17.1333	-43		17.1333	-9		17.1333	163
	17.1417	185		17.1417	-102		17.1417	-150		17.1417	-42		17.1417	-9		17.1417	163
	17.15	188		17.15	-101		17.15	-148		17.15	-41		17.15	-10		17.15	159
	17.1583	190		17.1583	-100		17.1583	-146		17.1583	-41		17.1583	-10		17.1583	158
	17.1667	189		17.1667	-98		17.1667	-144		17.1667	-40		17.1667	-9		17.1667	160
	17.175	189		17.175	-98		17.175	-144		17.175	-40		17.175	-7		17.175	160
	17.1833	190		17.1833	-95		17.1833	-141		17.1833	-41		17.1833	-6		17.1833	161
	17.1917	191		17.1917	-93		17.1917	-140		17.1917	-43		17.1917	-8		17.1917	161
	17.2	191		17.2	-91		17.2	-138		17.2	-41		17.2	-9		17.2	160
	17.2083	192		17.2083	-89		17.2083	-136		17.2083	-41		17.2083	-8		17.2083	160
	17.2167	192		17.2167	-89		17.2167	-137		17.2167	-41		17.2167	-8		17.2167	159
	17.225	192		17.225	-90		17.225	-136		17.225	-42		17.225	-9		17.225	157
	17.2333	193		17.2333	-88		17.2333	-135		17.2333	-42		17.2333	-7		17.2333	158
	17.2417	195		17.2417	-86		17.2417	-134		17.2417	-41		17.2417	-7		17.2417	157
	17.25	192		17.25	-83		17.25	-133		17.25	-41		17.25	-8		17.25	157
	17.2583	187		17.2583	-82		17.2583	-131		17.2583	-41		17.2583	-12		17.2583	157
	17.2667	179		17.2667	-81		17.2667	-131		17.2667	-44		17.2667	-14		17.2667	157
	17.275	173		17.275	-80		17.275	-133		17.275	-47		17.275	-15		17.275	156
	17.2833	170		17.2833	-79		17.2833	-134		17.2833	-50		17.2833	-14		17.2833	155
	17.2917	169		17.2917	-78		17.2917	-135		17.2917	-53		17.2917	-13		17.2917	154
	17.3	169		17.3	-75		17.3	-135		17.3	-54		17.3	-13		17.3	153
	17.3083	171		17.3083	-73		17.3083	-136		17.3083	-54		17.3083	-14		17.3083	151
	17.3167	172		17.3167	-72		17.3167	-137		17.3167	-52		17.3167	-14		17.3167	152
	17.325	170		17.325	-71		17.325	-137		17.325	-50		17.325	-13		17.325	153
	17.3333	169		17.3333	-69		17.3333	-137		17.3333	-47		17.3333	-15		17.3333	154
	17.3417	166		17.3417	-69		17.3417	-137		17.3417	-45		17.3417	-16		17.3417	151
	17.35	164		17.35	-70		17.35	-137		17.35	-45		17.35	-17		17.35	149
	17.3583	164		17.3583	-71		17.3583	-136		17.3583	-45		17.3583	-16		17.3583	149
	17.3667	164		17.3667	-69		17.3667	-134		17.3667	-45		17.3667	-18		17.3667	150
	17.375	163		17.375	-67		17.375	-135		17.375	-45		17.375	-16		17.375	152
	17.3833	164		17.3833	-66		17.3833	-136		17.3833	-46		17.3833	-14		17.3833	153
	17.3917	164		17.3917	-66		17.3917	-138		17.3917	-47		17.3917	-15		17.3917	154
	17.4	161		17.4	-67		17.4	-138		17.4	-48		17.4	-16		17.4	154
	17.4083	158		17.4083	-67		17.4083	-136		17.4083	-48		17.4083	-17		17.4083	154
	17.4167	157		17.4167	-67		17.4167	-137		17.4167	-50		17.4167	-18		17.4167	153
	17.425	159		17.425	-67		17.425	-136		17.425	-51		17.425	-18		17.425	152
	17.4333	162		17.4333	-68		17.4333	-136		17.4333	-51		17.4333	-17		17.4333	152
	17.4417	164		17.4417	-69		17.4417	-135		17.4417	-52		17.4417	-17		17.4417	153
	17.45	167		17.45	-70		17.45	-136		17.45	-51		17.45	-16		17.45	153
	17.4583	170		17.4583	-71		17.4583	-137		17.4583	-50		17.4583	-19		17.4583	154
	17.4667	169		17.4667	-73		17.4667	-136		17.4667	-50		17.4667	-22		17.4667	154
	17.475	167		17.475	-75		17.475	-135		17.475	-48		17.475	-22		17.475	156
	17.4833	166		17.4833	-75		17.4833	-135		17.4833	-48		17.4833	-23		17.4833	156
	17.4917	167		17.4917	-76		17.4917	-136		17.4917	-47		17.4917	-23		17.4917	154
	17.5	168		17.5	-77		17.5	-138		17.5	-47		17.5	-24		17.5	153
	17.5083	169		17.5083	-76		17.5083	-138		17.5083	-49		17.5083	-22		17.5083	153
	17.5167	170		17.5167	-76		17.5167	-136		17.5167	-52		17.5167	-20		17.5167	155
	17.525	170		17.525	-76		17.525	-135		17.525	-52		17.525	-18		17.525	155
	17.5333	168		17.5333	-80		17.5333	-134		17.5333	-50		17.5333	-18		17.5333	155
	17.5417	169		17.5417	-83		17.5417	-134		17.5417	-48		17.5417	-16		17.5417	156
	17.55	170		17.55	-83		17.55	-132		17.55	-47		17.55	-14		17.55	158
	17.5583	170		17.5583	-83		17.5583	-128		17.5583	-45		17.5583	-13		17.5583	158
	17.5667	173		17.5667	-84		17.5667	-123		17.5667	-43		17.5667	-10		17.5667	156
	17.575	175		17.575	-82		17.575	-118		17.575	-39		17.575	-8		17.575	153
	17.5833	175		17.5833	-79		17.5833	-111		17.5833	-39		17.5833	-6		17.5833	152
	17.5917	173		17.5917	-78		17.5917	-104		17.5917	-39		17.5917	-6		17.5917	151
	17.6	171		17.6	-78		17.6	-98		17.6	-36		17.6	-7		17.6	150
	17.6083	171		17.6083	-80		17.6083	-92		17.6083	-35		17.6083	-6		17.6083	149
	17.6167	170		17.6167	-80		17.6167	-86		17.6167	-36		17.6167	-7		17.6167	149
	17.625	171		17.625	-81		17.625	-79		17.625	-36		17.625	-7		17.625	150
	17.6333	174		17.6333	-81		17.6333	-72		17.6333	-38		17.6333	-6		17.6333	152
	17.6417	177		17.6417	-79		17.6417	-67		17.6417	-40		17.6417	-5		17.6417	153
	17.65	179		17.65	-77		17.65	-63		17.65	-40		17.65	-7		17.65	152
	17.6583	179		17.6583	-78		17.6583	-60		17.6583	-40		17.6583	-10		17.6583	154
	17.6667	175		17.6667	-79		17.6667	-58		17.6667	-39		17.6667	-11		17.6667	155
	17.675	174		17.675	-79		17.675	-58		17.675	-39		17.675	-11		17.675	157
	17.6833	176		17.6833	-78		17.6833	-59		17.6833	-40		17.6833	-12		17.6833	159
	17.6917	176		17.6917	-79		17.6917	-61		17.6917	-42		17.6917	-12		17.6917	159
	17.7	176		17.7	-81		17.7	-64		17.7	-45		17.7	-12		17.7	159
	17.7083	178		17.7083	-82		17.7083	-69		17.7083	-46		17.7083	-11		17.7083	159
	17.7167	179		17.7167	-82		17.7167	-73		17.7167	-47		17.7167	-10		17.7167	157
	17.725	181		17.725	-82		17.725	-78		17.725	-48		17.725	-9		17.725	156
	17.7333	182		17.7333	-84		17.7333	-84		17.7333	-47		17.7333	-9		17.7333	155
	17.7417	181		17.7417	-85		17.7417	-90		17.7417	-47		17.7417	-8		17.7417	156
	17.75	182		17.75	-85		17.75	-96		17.75	-45		17.75	-9		17.75	157
	17.7583	181		17.7583	-85		17.7583	-104		17.7583	-46		17.7583	-8		17.7583	156
	17.7667	179		17.7667	-86		17.7667	-113		17.7667	-48		17.7667	-7		17.7667	158
	17.775	177		17.775	-87		17.775	-119		17.775	-47		17.775	-7		17.775	158
	17.7833	178		17.7833	-89		17.7833	-123		17.7833	-46		17.7833	-8		17.7833	158
	17.7917	181		17.7917	-89		17.7917	-129		17.7917	-46		17.7917	-7		17.7917	156
	17.8	183		17.8	-88		17.8	-133		17.8	-47		17.8	-7		17.8	157
	17.8083	184		17.8083	-87		17.8083	-137		17.8083	-47		17.8083	-5		17.8083	159
	17.8167	183		17.8167	-87		17.8167	-140		17.8167	-46		17.8167	-5		17.8167	159
	17.825	184		17.825	-87		17.825	-144		17.825	-46		17.825	-4		17.825	159
	17.8333	184		17.8333	-86		17.8333	-145		17.8333	-45		17.8333	-4		17.8333	160
	17.8417	185		17.8417	-86		17.8417	-147		17.8417	-45		17.8417	-5		17.8417	161
	17.85	184		17.85	-87		17.85	-148		17.85	-45		17.85	-6		17.85	162
	17.8583	185		17.8583	-86		17.8583	-148		17.8583	-45		17.8583	-4		17.8583	162
	17.8667	187		17.8667	-85		17.8667	-149		17.8667	-43		17.8667	-1		17.8667	163
	17.875	185		17.875	-86		17.875	-149		17.875	-41		17.875	0		17.875	163
	17.8833	184		17.8833	-88		17.8833	-151		17.8833	-40		17.8833	1		17.8833	162
	17.8917	183		17.8917	-90		17.8917	-152		17.8917	-38		17.8917	0		17.8917	162
	17.9	185		17.9	-91		17.9	-151		17.9	-37		17.9	-2		17.9	162
	17.9083	185		17.9083	-90		17.9083	-150		17.9083	-36		17.9083	-1		17.9083	164
	17.9167	184		17.9167	-88		17.9167	-151		17.9167	-35		17.9167	1		17.9167	164
	17.925	186		17.925	-88		17.925	-152		17.925	-34		17.925	3		17.925	165
	17.9333	186		17.9333	-87		17.9333	-151		17.9333	-31		17.9333	1		17.9333	164
	17.9417	184		17.9417	-85		17.9417	-151		17.9417	-26		17.9417	1		17.9417	164
	17.95	184		17.95	-82		17.95	-151		17.95	-20		17.95	2		17.95	161
	17.9583	184		17.9583	-79		17.9583	-150		17.9583	-15		17.9583	4		17.9583	159
	17.9667	184		17.9667	-76		17.9667	-151		17.9667	-12		17.9667	7		17.9667	160
	17.975	181		17.975	-71		17.975	-150		17.975	-7		17.975	11		17.975	161
	17.9833	180		17.9833	-66		17.9833	-149		17.9833	-1		17.9833	16		17.9833	160
	17.9917	182		17.9917	-62		17.9917	-148		17.9917	7		17.9917	19		17.9917	160
	18	184		18	-54		18	-147		18	18		18	22		18	161
	18.0083	185		18.0083	-46		18.0083	-145		18.0083	28		18.0083	26		18.0083	162
	18.0167	185		18.0167	-38		18.0167	-144		18.0167	34		18.0167	30		18.0167	161
	18.025	184		18.025	-29		18.025	-142		18.025	41		18.025	33		18.025	161
	18.0333	181		18.0333	-17		18.0333	-138		18.0333	47		18.0333	35		18.0333	161
	18.0417	180		18.0417	-2		18.0417	-133		18.0417	50		18.0417	37		18.0417	161
	18.05	180		18.05	12		18.05	-130		18.05	56		18.05	38		18.05	161
	18.0583	180		18.0583	24		18.0583	-125		18.0583	62		18.0583	39		18.0583	161
	18.0667	182		18.0667	35		18.0667	-117		18.0667	65		18.0667	42		18.0667	161
	18.075	183		18.075	46		18.075	-111		18.075	65		18.075	45		18.075	162
	18.0833	184		18.0833	58		18.0833	-106		18.0833	65		18.0833	47		18.0833	165
	18.0917	186		18.0917	70		18.0917	-100		18.0917	65		18.0917	49		18.0917	166
	18.1	183		18.1	79		18.1	-94		18.1	64		18.1	50		18.1	166
	18.1083	182		18.1083	87		18.1083	-88		18.1083	62		18.1083	50		18.1083	168
	18.1167	185		18.1167	95		18.1167	-82		18.1167	60		18.1167	50		18.1167	167
	18.125	188		18.125	99		18.125	-75		18.125	56		18.125	50		18.125	167
	18.1333	189		18.1333	102		18.1333	-68		18.1333	54		18.1333	49		18.1333	167
	18.1417	189		18.1417	101		18.1417	-64		18.1417	51		18.1417	47		18.1417	167
	18.15	188		18.15	96		18.15	-59		18.15	47		18.15	45		18.15	169
	18.1583	188		18.1583	90		18.1583	-56		18.1583	42		18.1583	43		18.1583	168
	18.1667	187		18.1667	83		18.1667	-54		18.1667	39		18.1667	44		18.1667	167
	18.175	185		18.175	76		18.175	-53		18.175	37		18.175	46		18.175	166
	18.1833	183		18.1833	69		18.1833	-53		18.1833	37		18.1833	47		18.1833	167
	18.1917	184		18.1917	59		18.1917	-52		18.1917	39		18.1917	49		18.1917	167
	18.2	183		18.2	50		18.2	-53		18.2	37		18.2	51		18.2	168
	18.2083	181		18.2083	44		18.2083	-55		18.2083	35		18.2083	53		18.2083	169
	18.2167	179		18.2167	37		18.2167	-58		18.2167	34		18.2167	57		18.2167	169
	18.225	175		18.225	29		18.225	-61		18.225	35		18.225	59		18.225	168
	18.2333	170		18.2333	22		18.2333	-63		18.2333	33		18.2333	59		18.2333	167
	18.2417	166		18.2417	19		18.2417	-64		18.2417	31		18.2417	59		18.2417	168
	18.25	163		18.25	16		18.25	-65		18.25	30		18.25	57		18.25	170
	18.2583	162		18.2583	11		18.2583	-68		18.2583	29		18.2583	53		18.2583	169
	18.2667	160		18.2667	5		18.2667	-72		18.2667	26		18.2667	52		18.2667	149
	18.275	160		18.275	1		18.275	-74		18.275	21		18.275	49		18.275	148
	18.2833	160		18.2833	-4		18.2833	-76		18.2833	16		18.2833	45		18.2833	146
	18.2917	160		18.2917	-7		18.2917	-78		18.2917	12		18.2917	42		18.2917	146
	18.3	159		18.3	-10		18.3	-79		18.3	10		18.3	39		18.3	147
	18.3083	159		18.3083	-16		18.3083	-82		18.3083	9		18.3083	35		18.3083	148
	18.3167	159		18.3167	-21		18.3167	-85		18.3167	9		18.3167	31		18.3167	150
	18.325	158		18.325	-26		18.325	-87		18.325	8		18.325	27		18.325	152
	18.3333	158		18.3333	-29		18.3333	-89		18.3333	8		18.3333	26		18.3333	155
	18.3417	157		18.3417	-32		18.3417	-90		18.3417	10		18.3417	24		18.3417	158
	18.35	156		18.35	-36		18.35	-93		18.35	11		18.35	21		18.35	154
	18.3583	154		18.3583	-40		18.3583	-96		18.3583	13		18.3583	19		18.3583	151
	18.3667	153		18.3667	-44		18.3667	-101		18.3667	15		18.3667	20		18.3667	151
	18.375	157		18.375	-43		18.375	-108		18.375	21		18.375	22		18.375	150
	18.3833	158		18.3833	-39		18.3833	-114		18.3833	28		18.3833	22		18.3833	150
	18.3917	157		18.3917	-36		18.3917	-117		18.3917	36		18.3917	24		18.3917	150
	18.4	156		18.4	-30		18.4	-121		18.4	47		18.4	28		18.4	150
	18.4083	155		18.4083	-24		18.4083	-122		18.4083	58		18.4083	31		18.4083	152
	18.4167	156		18.4167	-17		18.4167	-123		18.4167	72		18.4167	32		18.4167	153
	18.425	155		18.425	-6		18.425	-125		18.425	85		18.425	34		18.425	154
	18.4333	153		18.4333	9		18.4333	-125		18.4333	95		18.4333	38		18.4333	153
	18.4417	153		18.4417	26		18.4417	-124		18.4417	105		18.4417	43		18.4417	154
	18.45	152		18.45	46		18.45	-122		18.45	116		18.45	48		18.45	154
	18.4583	150		18.4583	69		18.4583	-118		18.4583	126		18.4583	52		18.4583	152
	18.4667	152		18.4667	93		18.4667	-114		18.4667	135		18.4667	55		18.4667	153
	18.475	152		18.475	118		18.475	-109		18.475	141		18.475	59		18.475	154
	18.4833	153		18.4833	143		18.4833	-103		18.4833	144		18.4833	61		18.4833	155
	18.4917	153		18.4917	168		18.4917	-95		18.4917	147		18.4917	63		18.4917	154
	18.5	156		18.5	194		18.5	-86		18.5	150		18.5	66		18.5	153
	18.5083	157		18.5083	218		18.5083	-77		18.5083	152		18.5083	71		18.5083	153
	18.5167	158		18.5167	240		18.5167	-67		18.5167	153		18.5167	74		18.5167	153
	18.525	159		18.525	260		18.525	-57		18.525	152		18.525	77		18.525	154
	18.5333	159		18.5333	279		18.5333	-46		18.5333	149		18.5333	81		18.5333	154
	18.5417	160		18.5417	293		18.5417	-35		18.5417	143		18.5417	84		18.5417	155
	18.55	163		18.55	304		18.55	-25		18.55	138		18.55	87		18.55	157
	18.5583	167		18.5583	314		18.5583	-14		18.5583	130		18.5583	91		18.5583	159
	18.5667	171		18.5667	322		18.5667	-2		18.5667	124		18.5667	93		18.5667	159
	18.575	174		18.575	325		18.575	8		18.575	117		18.575	94		18.575	161
	18.5833	177		18.5833	323		18.5833	16		18.5833	108		18.5833	93		18.5833	163
	18.5917	178		18.5917	318		18.5917	21		18.5917	100		18.5917	93		18.5917	163
	18.6	176		18.6	311		18.6	26		18.6	93		18.6	92		18.6	163
	18.6083	174		18.6083	302		18.6083	30		18.6083	86		18.6083	90		18.6083	162
	18.6167	172		18.6167	290		18.6167	34		18.6167	82		18.6167	89		18.6167	162
	18.625	170		18.625	276		18.625	34		18.625	77		18.625	88		18.625	162
	18.6333	174		18.6333	261		18.6333	32		18.6333	70		18.6333	84		18.6333	164
	18.6417	178		18.6417	244		18.6417	29		18.6417	61		18.6417	80		18.6417	166
	18.65	183		18.65	225		18.65	25		18.65	53		18.65	75		18.65	168
	18.6583	184		18.6583	208		18.6583	20		18.6583	47		18.6583	70		18.6583	169
	18.6667	181		18.6667	191		18.6667	14		18.6667	40		18.6667	64		18.6667	170
	18.675	182		18.675	172		18.675	7		18.675	33		18.675	58		18.675	171
	18.6833	184		18.6833	153		18.6833	-1		18.6833	26		18.6833	52		18.6833	172
	18.6917	185		18.6917	138		18.6917	-9		18.6917	18		18.6917	46		18.6917	172
	18.7	187		18.7	122		18.7	-16		18.7	12		18.7	43		18.7	172
	18.7083	190		18.7083	105		18.7083	-24		18.7083	6		18.7083	37		18.7083	171
	18.7167	192		18.7167	90		18.7167	-32		18.7167	1		18.7167	31		18.7167	169
	18.725	193		18.725	77		18.725	-41		18.725	-3		18.725	25		18.725	167
	18.7333	195		18.7333	66		18.7333	-48		18.7333	-6		18.7333	19		18.7333	168
	18.7417	199		18.7417	54		18.7417	-56		18.7417	-9		18.7417	11		18.7417	167
	18.75	202		18.75	44		18.75	-64		18.75	-14		18.75	6		18.75	165
	18.7583	201		18.7583	34		18.7583	-72		18.7583	-19		18.7583	3		18.7583	164
	18.7667	199		18.7667	27		18.7667	-78		18.7667	-23		18.7667	2		18.7667	165
	18.775	198		18.775	18		18.775	-81		18.775	-29		18.775	-1		18.775	166
	18.7833	197		18.7833	8		18.7833	-84		18.7833	-34		18.7833	-6		18.7833	166
	18.7917	192		18.7917	1		18.7917	-88		18.7917	-39		18.7917	-11		18.7917	166
	18.8	192		18.8	-7		18.8	-92		18.8	-41		18.8	-17		18.8	166
	18.8083	192		18.8083	-14		18.8083	-97		18.8083	-42		18.8083	-21		18.8083	166
	18.8167	191		18.8167	-19		18.8167	-102		18.8167	-45		18.8167	-23		18.8167	166
	18.825	189		18.825	-24		18.825	-106		18.825	-47		18.825	-25		18.825	168
	18.8333	185		18.8333	-28		18.8333	-108		18.8333	-49		18.8333	-26		18.8333	168
	18.8417	181		18.8417	-33		18.8417	-111		18.8417	-52		18.8417	-29		18.8417	169
	18.85	181		18.85	-40		18.85	-115		18.85	-56		18.85	-34		18.85	170
	18.8583	180		18.8583	-44		18.8583	-118		18.8583	-59		18.8583	-37		18.8583	170
	18.8667	176		18.8667	-47		18.8667	-121		18.8667	-62		18.8667	-40		18.8667	169
	18.875	171		18.875	-50		18.875	-124		18.875	-64		18.875	-42		18.875	170
	18.8833	167		18.8833	-56		18.8833	-128		18.8833	-65		18.8833	-43		18.8833	169
	18.8917	163		18.8917	-61		18.8917	-132		18.8917	-67		18.8917	-44		18.8917	169
	18.9	163		18.9	-66		18.9	-135		18.9	-66		18.9	-43		18.9	169
	18.9083	159		18.9083	-73		18.9083	-136		18.9083	-66		18.9083	-43		18.9083	170
	18.9167	158		18.9167	-78		18.9167	-138		18.9167	-63		18.9167	-43		18.9167	170
	18.925	158		18.925	-82		18.925	-141		18.925	-61		18.925	-43		18.925	169
	18.9333	158		18.9333	-86		18.9333	-144		18.9333	-59		18.9333	-41		18.9333	168
	18.9417	157		18.9417	-91		18.9417	-149		18.9417	-57		18.9417	-40		18.9417	169
	18.95	158		18.95	-96		18.95	-154		18.95	-54		18.95	-38		18.95	169
	18.9583	162		18.9583	-100		18.9583	-159		18.9583	-48		18.9583	-34		18.9583	168
	18.9667	165		18.9667	-104		18.9667	-163		18.9667	-42		18.9667	-32		18.9667	167
	18.975	164		18.975	-110		18.975	-167		18.975	-36		18.975	-33		18.975	167
	18.9833	159		18.9833	-115		18.9833	-167		18.9833	-32		18.9833	-32		18.9833	166
	18.9917	155		18.9917	-119		18.9917	-168		18.9917	-30		18.9917	-31		18.9917	167
	19	156		19	-120		19	-171		19	-26		19	-30		19	167
	19.0083	157		19.0083	-121		19.0083	-173		19.0083	-23		19.0083	-28		19.0083	167
	19.0167	159		19.0167	-121		19.0167	-176		19.0167	-22		19.0167	-28		19.0167	168
	19.025	157		19.025	-119		19.025	-179		19.025	-22		19.025	-27		19.025	169
	19.0333	156		19.0333	-118		19.0333	-183		19.0333	-21		19.0333	-25		19.0333	170
	19.0417	154		19.0417	-117		19.0417	-186		19.0417	-21		19.0417	-23		19.0417	169
	19.05	152		19.05	-119		19.05	-189		19.05	-21		19.05	-22		19.05	169
	19.0583	152		19.0583	-121		19.0583	-191		19.0583	-21		19.0583	-20		19.0583	170
	19.0667	154		19.0667	-123		19.0667	-193		19.0667	-23		19.0667	-21		19.0667	172
	19.075	152		19.075	-124		19.075	-194		19.075	-24		19.075	-23		19.075	173
	19.0833	153		19.0833	-124		19.0833	-195		19.0833	-25		19.0833	-24		19.0833	173
	19.0917	154		19.0917	-125		19.0917	-196		19.0917	-27		19.0917	-24		19.0917	173
	19.1	153		19.1	-125		19.1	-195		19.1	-29		19.1	-24		19.1	173
	19.1083	152		19.1083	-125		19.1083	-195		19.1083	-30		19.1083	-24		19.1083	174
	19.1167	153		19.1167	-122		19.1167	-197		19.1167	-33		19.1167	-26		19.1167	175
	19.125	155		19.125	-118		19.125	-199		19.125	-38		19.125	-28		19.125	176
	19.1333	155		19.1333	-116		19.1333	-199		19.1333	-41		19.1333	-28		19.1333	176
	19.1417	155		19.1417	-114		19.1417	-198		19.1417	-41		19.1417	-28		19.1417	178
	19.15	154		19.15	-112		19.15	-197		19.15	-40		19.15	-29		19.15	179
	19.1583	153		19.1583	-108		19.1583	-194		19.1583	-40		19.1583	-29		19.1583	179
	19.1667	152		19.1667	-104		19.1667	-191		19.1667	-41		19.1667	-29		19.1667	181
	19.175	151		19.175	-99		19.175	-188		19.175	-42		19.175	-29		19.175	184
	19.1833	150		19.1833	-93		19.1833	-186		19.1833	-43		19.1833	-26		19.1833	185
	19.1917	151		19.1917	-86		19.1917	-184		19.1917	-44		19.1917	-25		19.1917	184
	19.2	151		19.2	-76		19.2	-181		19.2	-42		19.2	-27		19.2	184
	19.2083	151		19.2083	-66		19.2083	-179		19.2083	-39		19.2083	-27		19.2083	184
	19.2167	153		19.2167	-56		19.2167	-177		19.2167	-38		19.2167	-26		19.2167	185
	19.225	155		19.225	-44		19.225	-173		19.225	-38		19.225	-25		19.225	185
	19.2333	159		19.2333	-31		19.2333	-169		19.2333	-37		19.2333	-25		19.2333	184
	19.2417	161		19.2417	-21		19.2417	-164		19.2417	-36		19.2417	-26		19.2417	182
	19.25	160		19.25	-12		19.25	-157		19.25	-39		19.25	-24		19.25	180
	19.2583	157		19.2583	-4		19.2583	-150		19.2583	-41		19.2583	-21		19.2583	178
	19.2667	154		19.2667	2		19.2667	-142		19.2667	-42		19.2667	-20		19.2667	177
	19.275	150		19.275	10		19.275	-135		19.275	-41		19.275	-20		19.275	179
	19.2833	150		19.2833	19		19.2833	-126		19.2833	-41		19.2833	-18		19.2833	179
	19.2917	151		19.2917	28		19.2917	-115		19.2917	-41		19.2917	-19		19.2917	180
	19.3	152		19.3	35		19.3	-106		19.3	-41		19.3	-20		19.3	180
	19.3083	154		19.3083	39		19.3083	-99		19.3083	-41		19.3083	-24		19.3083	179
	19.3167	156		19.3167	41		19.3167	-94		19.3167	-42		19.3167	-25		19.3167	177
	19.325	157		19.325	40		19.325	-88		19.325	-44		19.325	-26		19.325	178
	19.3333	157		19.3333	40		19.3333	-82		19.3333	-46		19.3333	-27		19.3333	176
	19.3417	159		19.3417	38		19.3417	-79		19.3417	-48		19.3417	-28		19.3417	174
	19.35	162		19.35	36		19.35	-77		19.35	-51		19.35	-29		19.35	175
	19.3583	163		19.3583	34		19.3583	-75		19.3583	-53		19.3583	-29		19.3583	175
	19.3667	164		19.3667	31		19.3667	-73		19.3667	-55		19.3667	-30		19.3667	177
	19.375	163		19.375	25		19.375	-71		19.375	-58		19.375	-31		19.375	177
	19.3833	161		19.3833	19		19.3833	-70		19.3833	-59		19.3833	-32		19.3833	177
	19.3917	160		19.3917	12		19.3917	-71		19.3917	-60		19.3917	-34		19.3917	178
	19.4	158		19.4	4		19.4	-75		19.4	-60		19.4	-35		19.4	179
	19.4083	155		19.4083	-3		19.4083	-80		19.4083	-62		19.4083	-33		19.4083	180
	19.4167	153		19.4167	-11		19.4167	-84		19.4167	-64		19.4167	-33		19.4167	181
	19.425	153		19.425	-18		19.425	-90		19.425	-66		19.425	-33		19.425	182
	19.4333	154		19.4333	-25		19.4333	-96		19.4333	-66		19.4333	-32		19.4333	182
	19.4417	153		19.4417	-31		19.4417	-104		19.4417	-63		19.4417	-32		19.4417	182
	19.45	151		19.45	-37		19.45	-110		19.45	-62		19.45	-32		19.45	183
	19.4583	153		19.4583	-43		19.4583	-114		19.4583	-61		19.4583	-30		19.4583	184
	19.4667	156		19.4667	-47		19.4667	-118		19.4667	-62		19.4667	-30		19.4667	186
	19.475	157		19.475	-51		19.475	-124		19.475	-63		19.475	-30		19.475	186
	19.4833	156		19.4833	-53		19.4833	-131		19.4833	-62		19.4833	-31		19.4833	185
	19.4917	154		19.4917	-55		19.4917	-140		19.4917	-60		19.4917	-30		19.4917	185
	19.5	151		19.5	-57		19.5	-148		19.5	-60		19.5	-27		19.5	187
	19.5083	150		19.5083	-58		19.5083	-152		19.5083	-61		19.5083	-24		19.5083	185
	19.5167	148		19.5167	-59		19.5167	-154		19.5167	-60		19.5167	-22		19.5167	185
	19.525	146		19.525	-57		19.525	-155		19.525	-57		19.525	-20		19.525	186
	19.5333	148		19.5333	-56		19.5333	-158		19.5333	-51		19.5333	-18		19.5333	187
	19.5417	150		19.5417	-53		19.5417	-162		19.5417	-48		19.5417	-18		19.5417	187
	19.55	150		19.55	-51		19.55	-166		19.55	-48		19.55	-18		19.55	188
	19.5583	149		19.5583	-48		19.5583	-167		19.5583	-47		19.5583	-17		19.5583	189
	19.5667	149		19.5667	-46		19.5667	-170		19.5667	-45		19.5667	-15		19.5667	189
	19.575	151		19.575	-43		19.575	-171		19.575	-43		19.575	-12		19.575	188
	19.5833	153		19.5833	-40		19.5833	-170		19.5833	-39		19.5833	-10		19.5833	188
	19.5917	155		19.5917	-37		19.5917	-170		19.5917	-35		19.5917	-8		19.5917	189
	19.6	154		19.6	-33		19.6	-170		19.6	-35		19.6	-6		19.6	191
	19.6083	153		19.6083	-30		19.6083	-171		19.6083	-34		19.6083	-3		19.6083	193
	19.6167	151		19.6167	-29		19.6167	-172		19.6167	-30		19.6167	-2		19.6167	195
	19.625	149		19.625	-27		19.625	-172		19.625	-25		19.625	0		19.625	196
	19.6333	148		19.6333	-25		19.6333	-172		19.6333	-20		19.6333	3		19.6333	196
	19.6417	148		19.6417	-21		19.6417	-172		19.6417	-16		19.6417	5		19.6417	195
	19.65	151		19.65	-17		19.65	-168		19.65	-13		19.65	6		19.65	196
	19.6583	150		19.6583	-14		19.6583	-165		19.6583	-12		19.6583	5		19.6583	197
	19.6667	147		19.6667	-11		19.6667	-164		19.6667	-12		19.6667	5		19.6667	195
	19.675	144		19.675	-7		19.675	-164		19.675	-12		19.675	4		19.675	194
	19.6833	147		19.6833	-4		19.6833	-163		19.6833	-11		19.6833	3		19.6833	195
	19.6917	149		19.6917	-3		19.6917	-162		19.6917	-11		19.6917	4		19.6917	196
	19.7	151		19.7	-2		19.7	-157		19.7	-14		19.7	3		19.7	198
	19.7083	152		19.7083	-2		19.7083	-153		19.7083	-16		19.7083	4		19.7083	198
	19.7167	152		19.7167	-2		19.7167	-149		19.7167	-17		19.7167	2		19.7167	197
	19.725	151		19.725	-1		19.725	-145		19.725	-17		19.725	-2		19.725	197
	19.7333	151		19.7333	-2		19.7333	-140		19.7333	-18		19.7333	-4		19.7333	196
	19.7417	151		19.7417	-4		19.7417	-136		19.7417	-21		19.7417	-5		19.7417	194
	19.75	150		19.75	-6		19.75	-133		19.75	-24		19.75	-6		19.75	192
	19.7583	150		19.7583	-8		19.7583	-130		19.7583	-27		19.7583	-8		19.7583	191
	19.7667	149		19.7667	-13		19.7667	-128		19.7667	-31		19.7667	-10		19.7667	191
	19.775	149		19.775	-17		19.775	-125		19.775	-34		19.775	-14		19.775	194
	19.7833	149		19.7833	-21		19.7833	-124		19.7833	-37		19.7833	-16		19.7833	194
	19.7917	149		19.7917	-25		19.7917	-124		19.7917	-40		19.7917	-19		19.7917	195
	19.8	150		19.8	-28		19.8	-124		19.8	-43		19.8	-22		19.8	196
	19.8083	152		19.8083	-33		19.8083	-124		19.8083	-46		19.8083	-23		19.8083	198
	19.8167	152		19.8167	-39		19.8167	-123		19.8167	-50		19.8167	-24		19.8167	198
	19.825	153		19.825	-45		19.825	-124		19.825	-53		19.825	-25		19.825	197
	19.8333	152		19.8333	-52		19.8333	-126		19.8333	-53		19.8333	-25		19.8333	196
	19.8417	150		19.8417	-60		19.8417	-127		19.8417	-54		19.8417	-26		19.8417	196
	19.85	149		19.85	-67		19.85	-130		19.85	-57		19.85	-25		19.85	196
	19.8583	149		19.8583	-74		19.8583	-133		19.8583	-58		19.8583	-25		19.8583	196
	19.8667	150		19.8667	-79		19.8667	-137		19.8667	-57		19.8667	-24		19.8667	196
	19.875	150		19.875	-83		19.875	-141		19.875	-59		19.875	-25		19.875	195
	19.8833	150		19.8833	-86		19.8833	-144		19.8833	-59		19.8833	-25		19.8833	196
	19.8917	147		19.8917	-90		19.8917	-148		19.8917	-56		19.8917	-26		19.8917	194
	19.9	143		19.9	-93		19.9	-152		19.9	-53		19.9	-27		19.9	193
	19.9083	139		19.9083	-97		19.9083	-157		19.9083	-54		19.9083	-26		19.9083	193
	19.9167	137		19.9167	-100		19.9167	-161		19.9167	-56		19.9167	-26		19.9167	193
	19.925	137		19.925	-102		19.925	-165		19.925	-57		19.925	-28		19.925	192
	19.9333	140		19.9333	-103		19.9333	-168		19.9333	-60		19.9333	-29		19.9333	190
	19.9417	142		19.9417	-104		19.9417	-170		19.9417	-61		19.9417	-30		19.9417	187
	19.95	143		19.95	-104		19.95	-172		19.95	-60		19.95	-29		19.95	185
	19.9583	142		19.9583	-101		19.9583	-175		19.9583	-61		19.9583	-28		19.9583	183
	19.9667	142		19.9667	-99		19.9667	-178		19.9667	-61		19.9667	-28		19.9667	183
	19.975	139		19.975	-99		19.975	-179		19.975	-60		19.975	-30		19.975	182
	19.9833	138		19.9833	-98		19.9833	-180		19.9833	-62		19.9833	-33		19.9833	180
	19.9917	138		19.9917	-99		19.9917	-179		19.9917	-63		19.9917	-35		19.9917	180
	20	137		20	-99		20	-179		20	-64		20	-38		20	178
	20.0083	135		20.0083	-97		20.0083	-179		20.0083	-65		20.0083	-40		20.0083	178
	20.0167	135		20.0167	-96		20.0167	-179		20.0167	-68		20.0167	-42		20.0167	176
	20.025	135		20.025	-95		20.025	-178		20.025	-72		20.025	-43		20.025	174
	20.0333	135		20.0333	-95		20.0333	-176		20.0333	-74		20.0333	-45		20.0333	172
	20.0417	137		20.0417	-95		20.0417	-178		20.0417	-75		20.0417	-48		20.0417	171
	20.05	138		20.05	-96		20.05	-177		20.05	-77		20.05	-49		20.05	170
	20.0583	138		20.0583	-99		20.0583	-177		20.0583	-79		20.0583	-49		20.0583	170
	20.0667	136		20.0667	-103		20.0667	-178		20.0667	-83		20.0667	-50		20.0667	170
	20.075	137		20.075	-104		20.075	-180		20.075	-87		20.075	-54		20.075	168
	20.0833	138		20.0833	-104		20.0833	-180		20.0833	-90		20.0833	-57		20.0833	168
	20.0917	138		20.0917	-105		20.0917	-180		20.0917	-88		20.0917	-60		20.0917	170
	20.1	137		20.1	-108		20.1	-179		20.1	-87		20.1	-61		20.1	171
	20.1083	137		20.1083	-109		20.1083	-177		20.1083	-87		20.1083	-60		20.1083	171
	20.1167	135		20.1167	-110		20.1167	-178		20.1167	-89		20.1167	-60		20.1167	171
	20.125	135		20.125	-112		20.125	-180		20.125	-91		20.125	-61		20.125	171
	20.1333	136		20.1333	-114		20.1333	-181		20.1333	-94		20.1333	-61		20.1333	174
	20.1417	140		20.1417	-116		20.1417	-182		20.1417	-96		20.1417	-62		20.1417	175
	20.15	141		20.15	-118		20.15	-184		20.15	-96		20.15	-64		20.15	176
	20.1583	143		20.1583	-119		20.1583	-186		20.1583	-94		20.1583	-66		20.1583	175
	20.1667	144		20.1667	-121		20.1667	-189		20.1667	-94		20.1667	-67		20.1667	174
	20.175	145		20.175	-125		20.175	-191		20.175	-92		20.175	-67		20.175	173
	20.1833	143		20.1833	-128		20.1833	-193		20.1833	-91		20.1833	-68		20.1833	173
	20.1917	140		20.1917	-129		20.1917	-195		20.1917	-90		20.1917	-68		20.1917	174
	20.2	139		20.2	-130		20.2	-196		20.2	-91		20.2	-69		20.2	174
	20.2083	140		20.2083	-131		20.2083	-197		20.2083	-92		20.2083	-70		20.2083	175
	20.2167	143		20.2167	-133		20.2167	-199		20.2167	-91		20.2167	-69		20.2167	176
	20.225	141		20.225	-135		20.225	-200		20.225	-91		20.225	-68		20.225	175
	20.2333	140		20.2333	-136		20.2333	-201		20.2333	-91		20.2333	-69		20.2333	175
	20.2417	140		20.2417	-135		20.2417	-203		20.2417	-90		20.2417	-70		20.2417	174
	20.25	139		20.25	-135		20.25	-204		20.25	-92		20.25	-70		20.25	174
	20.2583	140		20.2583	-134		20.2583	-204		20.2583	-94		20.2583	-70		20.2583	174
	20.2667	141		20.2667	-133		20.2667	-204		20.2667	-94		20.2667	-70		20.2667	175
	20.275	138		20.275	-131		20.275	-208		20.275	-96		20.275	-69		20.275	175
	20.2833	137		20.2833	-129		20.2833	-208		20.2833	-95		20.2833	-68		20.2833	174
	20.2917	138		20.2917	-129		20.2917	-208		20.2917	-95		20.2917	-68		20.2917	174
	20.3	142		20.3	-129		20.3	-210		20.3	-93		20.3	-68		20.3	175
	20.3083	145		20.3083	-132		20.3083	-212		20.3083	-93		20.3083	-67		20.3083	175
	20.3167	146		20.3167	-133		20.3167	-213		20.3167	-94		20.3167	-67		20.3167	175
	20.325	146		20.325	-132		20.325	-212		20.325	-94		20.325	-67		20.325	175
	20.3333	147		20.3333	-132		20.3333	-212		20.3333	-92		20.3333	-67		20.3333	174
	20.3417	145		20.3417	-134		20.3417	-213		20.3417	-90		20.3417	-64		20.3417	175
	20.35	143		20.35	-136		20.35	-213		20.35	-90		20.35	-61		20.35	175
	20.3583	144		20.3583	-138		20.3583	-214		20.3583	-87		20.3583	-58		20.3583	178
	20.3667	144		20.3667	-139		20.3667	-215		20.3667	-85		20.3667	-54		20.3667	180
	20.375	146		20.375	-137		20.375	-215		20.375	-83		20.375	-50		20.375	180
	20.3833	146		20.3833	-136		20.3833	-214		20.3833	-80		20.3833	-47		20.3833	179
	20.3917	145		20.3917	-134		20.3917	-215		20.3917	-75		20.3917	-41		20.3917	179
	20.4	146		20.4	-133		20.4	-215		20.4	-71		20.4	-34		20.4	180
	20.4083	145		20.4083	-130		20.4083	-215		20.4083	-65		20.4083	-23		20.4083	180
	20.4167	146		20.4167	-127		20.4167	-215		20.4167	-57		20.4167	-8		20.4167	180
	20.425	147		20.425	-123		20.425	-214		20.425	-47		20.425	11		20.425	179
	20.4333	149		20.4333	-118		20.4333	-212		20.4333	-33		20.4333	33		20.4333	178
	20.4417	149		20.4417	-111		20.4417	-211		20.4417	-20		20.4417	58		20.4417	178
	20.45	149		20.45	-104		20.45	-210		20.45	2		20.45	87		20.45	177
	20.4583	148		20.4583	-97		20.4583	-210		20.4583	30		20.4583	122		20.4583	177
	20.4667	146		20.4667	-87		20.4667	-209		20.4667	63		20.4667	163		20.4667	179
	20.475	147		20.475	-76		20.475	-208		20.475	99		20.475	210		20.475	183
	20.4833	152		20.4833	-60		20.4833	-208		20.4833	140		20.4833	263		20.4833	187
	20.4917	156		20.4917	-42		20.4917	-208		20.4917	188		20.4917	324		20.4917	186
	20.5	155		20.5	-17		20.5	-207		20.5	242		20.5	391		20.5	186
	20.5083	155		20.5083	14		20.5083	-204		20.5083	305		20.5083	462		20.5083	187
	20.5167	159		20.5167	52		20.5167	-201		20.5167	374		20.5167	540		20.5167	188
	20.525	160		20.525	98		20.525	-195		20.525	449		20.525	622		20.525	189
	20.5333	160		20.5333	153		20.5333	-188		20.5333	528		20.5333	707		20.5333	187
	20.5417	161		20.5417	219		20.5417	-178		20.5417	610		20.5417	793		20.5417	185
	20.55	161		20.55	295		20.55	-166		20.55	695		20.55	881		20.55	185
	20.5583	164		20.5583	383		20.5583	-152		20.5583	781		20.5583	966		20.5583	187
	20.5667	167		20.5667	479		20.5667	-136		20.5667	866		20.5667	1047		20.5667	190
	20.575	171		20.575	585		20.575	-119		20.575	944		20.575	1124		20.575	192
	20.5833	172		20.5833	700		20.5833	-97		20.5833	1020		20.5833	1195		20.5833	194
	20.5917	172		20.5917	827		20.5917	-72		20.5917	1093		20.5917	1260		20.5917	197
	20.6	174		20.6	962		20.6	-41		20.6	1160		20.6	1322		20.6	197
	20.6083	176		20.6083	1105		20.6083	-3		20.6083	1223		20.6083	1381		20.6083	198
	20.6167	180		20.6167	1250		20.6167	39		20.6167	1283		20.6167	1440		20.6167	200
	20.625	183		20.625	1396		20.625	86		20.625	1342		20.625	1501		20.625	200
	20.6333	186		20.6333	1543		20.6333	139		20.6333	1400		20.6333	1568		20.6333	199
	20.6417	187		20.6417	1688		20.6417	197		20.6417	1461		20.6417	1647		20.6417	201
	20.65	187		20.65	1829		20.65	257		20.65	1529		20.65	1748		20.65	204
	20.6583	187		20.6583	1964		20.6583	322		20.6583	1610		20.6583	1880		20.6583	207
	20.6667	188		20.6667	2096		20.6667	389		20.6667	1718		20.6667	2053		20.6667	210
	20.675	189		20.675	2227		20.675	458		20.675	1857		20.675	2273		20.675	214
	20.6833	191		20.6833	2355		20.6833	526		20.6833	2038		20.6833	2559		20.6833	217
	20.6917	192		20.6917	2484		20.6917	592		20.6917	2272		20.6917	2923		20.6917	219
	20.7	194		20.7	2624		20.7	655		20.7	2573		20.7	3379		20.7	220
	20.7083	197		20.7083	2782		20.7083	715		20.7083	2957		20.7083	3942		20.7083	222
	20.7167	201		20.7167	2972		20.7167	774		20.7167	3434		20.7167	4624		20.7167	221
	20.725	204		20.725	3210		20.725	827		20.725	4017		20.725	5433		20.725	220
	20.7333	207		20.7333	3517		20.7333	877		20.7333	4719		20.7333	6384		20.7333	219
	20.7417	208		20.7417	3913		20.7417	929		20.7417	5551		20.7417	7474		20.7417	216
	20.75	209		20.75	4425		20.75	982		20.75	6516		20.75	8700		20.75	212
	20.7583	212		20.7583	5082		20.7583	1039		20.7583	7619		20.7583	10059		20.7583	209
	20.7667	213		20.7667	5915		20.7667	1103		20.7667	8861		20.7667	11542		20.7667	204
	20.775	212		20.775	6958		20.775	1181		20.775	10231		20.775	13132		20.775	199
	20.7833	211		20.7833	8246		20.7833	1276		20.7833	11712		20.7833	14808		20.7833	195
	20.7917	210		20.7917	9809		20.7917	1399		20.7917	13284		20.7917	16544		20.7917	192
	20.8	210		20.8	11681		20.8	1559		20.8	14926		20.8	18304		20.8	188
	20.8083	212		20.8083	13881		20.8083	1767		20.8083	16615		20.8083	20052		20.8083	185
	20.8167	212		20.8167	16421		20.8167	2033		20.8167	18320		20.8167	21751		20.8167	182
	20.825	212		20.825	19304		20.825	2368		20.825	20005		20.825	23368		20.825	180
	20.8333	210		20.8333	22527		20.8333	2784		20.8333	21635		20.8333	24871		20.8333	178
	20.8417	206		20.8417	26075		20.8417	3291		20.8417	23171		20.8417	26225		20.8417	177
	20.85	203		20.85	29918		20.85	3900		20.85	24579		20.85	27401		20.85	176
	20.8583	201		20.8583	34008		20.8583	4622		20.8583	25833		20.8583	28373		20.8583	174
	20.8667	198		20.8667	38286		20.8667	5464		20.8667	26905		20.8667	29119		20.8667	174
	20.875	196		20.875	42677		20.875	6431		20.875	27772		20.875	29625		20.875	175
	20.8833	196		20.8833	47094		20.8833	7522		20.8833	28417		20.8833	29880		20.8833	174
	20.8917	195		20.8917	51458		20.8917	8731		20.8917	28824		20.8917	29883		20.8917	174
	20.9	192		20.9	55686		20.9	10049		20.9	28982		20.9	29635		20.9	175
	20.9083	187		20.9083	59697		20.9083	11460		20.9083	28893		20.9083	29140		20.9083	174
	20.9167	183		20.9167	63405		20.9167	12948		20.9167	28563		20.9167	28416		20.9167	174
	20.925	179		20.925	66725		20.925	14492		20.925	27999		20.925	27480		20.925	173
	20.9333	176		20.9333	69583		20.9333	16068		20.9333	27218		20.9333	26360		20.9333	171
	20.9417	171		20.9417	71915		20.9417	17642		20.9417	26236		20.9417	25080		20.9417	169
	20.95	165		20.95	73673		20.95	19183		20.95	25077		20.95	23664		20.95	171
	20.9583	160		20.9583	74830		20.9583	20661		20.9583	23768		20.9583	22142		20.9583	172
	20.9667	159		20.9667	75366		20.9667	22043		20.9667	22340		20.9667	20546		20.9667	174
	20.975	154		20.975	75273		20.975	23299		20.975	20827		20.975	18909		20.975	174
	20.9833	151		20.9833	74559		20.9833	24403		20.9833	19258		20.9833	17263		20.9833	174
	20.9917	150		20.9917	73242		20.9917	25333		20.9917	17660		20.9917	15636		20.9917	174
	21	149		21	71360		21	26071		21	16062		21	14054		21	172
	21.0083	149		21.0083	68970		21.0083	26599		21.0083	14489		21.0083	12536		21.0083	171
	21.0167	147		21.0167	66129		21.0167	26906		21.0167	12964		21.0167	11098		21.0167	170
	21.025	144		21.025	62897		21.025	26988		21.025	11511		21.025	9752		21.025	172
	21.0333	145		21.0333	59340		21.0333	26844		21.0333	10147		21.0333	8506		21.0333	173
	21.0417	144		21.0417	55535		21.0417	26480		21.0417	8882		21.0417	7368		21.0417	173
	21.05	142		21.05	51561		21.05	25906		21.05	7722		21.05	6343		21.05	171
	21.0583	140		21.0583	47491		21.0583	25137		21.0583	6667		21.0583	5429		21.0583	170
	21.0667	137		21.0667	43406		21.0667	24188		21.0667	5721		21.0667	4624		21.0667	172
	21.075	137		21.075	39375		21.075	23084		21.075	4879		21.075	3922		21.075	174
	21.0833	137		21.0833	35449		21.0833	21855		21.0833	4139		21.0833	3310		21.0833	175
	21.0917	137		21.0917	31676		21.0917	20525		21.0917	3494		21.0917	2783		21.0917	175
	21.1	135		21.1	28095		21.1	19115		21.1	2938		21.1	2328		21.1	174
	21.1083	134		21.1083	24741		21.1083	17658		21.1083	2460		21.1083	1943		21.1083	174
	21.1167	135		21.1167	21637		21.1167	16180		21.1167	2053		21.1167	1621		21.1167	174
	21.125	135		21.125	18799		21.125	14705		21.125	1708		21.125	1353		21.125	174
	21.1333	133		21.1333	16234		21.1333	13257		21.1333	1419		21.1333	1128		21.1333	174
	21.1417	134		21.1417	13940		21.1417	11858		21.1417	1177		21.1417	938		21.1417	173
	21.15	136		21.15	11907		21.15	10527		21.15	976		21.15	780		21.15	174
	21.1583	138		21.1583	10122		21.1583	9274		21.1583	809		21.1583	649		21.1583	176
	21.1667	136		21.1667	8566		21.1667	8110		21.1667	672		21.1667	542		21.1667	176
	21.175	137		21.175	7221		21.175	7041		21.175	561		21.175	454		21.175	174
	21.1833	139		21.1833	6069		21.1833	6068		21.1833	469		21.1833	383		21.1833	174
	21.1917	140		21.1917	5093		21.1917	5193		21.1917	391		21.1917	325		21.1917	173
	21.2	140		21.2	4267		21.2	4414		21.2	325		21.2	279		21.2	174
	21.2083	139		21.2083	3571		21.2083	3732		21.2083	272		21.2083	241		21.2083	174
	21.2167	141		21.2167	2987		21.2167	3138		21.2167	232		21.2167	212		21.2167	175
	21.225	142		21.225	2499		21.225	2622		21.225	201		21.225	187		21.225	177
	21.2333	142		21.2333	2094		21.2333	2179		21.2333	175		21.2333	168		21.2333	178
	21.2417	146		21.2417	1762		21.2417	1800		21.2417	154		21.2417	154		21.2417	176
	21.25	145		21.25	1488		21.25	1480		21.25	141		21.25	147		21.25	175
	21.2583	143		21.2583	1262		21.2583	1210		21.2583	132		21.2583	143		21.2583	173
	21.2667	141		21.2667	1076		21.2667	983		21.2667	129		21.2667	145		21.2667	173
	21.275	141		21.275	924		21.275	793		21.275	131		21.275	149		21.275	174
	21.2833	143		21.2833	798		21.2833	637		21.2833	139		21.2833	158		21.2833	174
	21.2917	141		21.2917	696		21.2917	507		21.2917	150		21.2917	171		21.2917	174
	21.3	139		21.3	615		21.3	397		21.3	165		21.3	187		21.3	174
	21.3083	140		21.3083	553		21.3083	307		21.3083	181		21.3083	206		21.3083	172
	21.3167	139		21.3167	507		21.3167	235		21.3167	202		21.3167	226		21.3167	171
	21.325	139		21.325	477		21.325	175		21.325	225		21.325	249		21.325	169
	21.3333	140		21.3333	460		21.3333	127		21.3333	251		21.3333	273		21.3333	168
	21.3417	140		21.3417	453		21.3417	89		21.3417	282		21.3417	299		21.3417	168
	21.35	140		21.35	456		21.35	60		21.35	312		21.35	325		21.35	171
	21.3583	139		21.3583	468		21.3583	38		21.3583	344		21.3583	352		21.3583	171
	21.3667	138		21.3667	488		21.3667	22		21.3667	376		21.3667	379		21.3667	171
	21.375	136		21.375	517		21.375	11		21.375	408		21.375	406		21.375	170
	21.3833	136		21.3833	552		21.3833	4		21.3833	440		21.3833	432		21.3833	169
	21.3917	137		21.3917	595		21.3917	5		21.3917	474		21.3917	454		21.3917	170
	21.4	138		21.4	646		21.4	12		21.4	504		21.4	474		21.4	171
	21.4083	136		21.4083	702		21.4083	24		21.4083	531		21.4083	490		21.4083	172
	21.4167	138		21.4167	762		21.4167	42		21.4167	556		21.4167	506		21.4167	172
	21.425	140		21.425	823		21.425	63		21.425	579		21.425	521		21.425	171
	21.4333	137		21.4333	884		21.4333	90		21.4333	597		21.4333	532		21.4333	169
	21.4417	136		21.4417	947		21.4417	121		21.4417	612		21.4417	540		21.4417	166
	21.45	136		21.45	1010		21.45	158		21.45	624		21.45	544		21.45	166
	21.4583	136		21.4583	1069		21.4583	198		21.4583	629		21.4583	543		21.4583	169
	21.4667	137		21.4667	1124		21.4667	241		21.4667	629		21.4667	540		21.4667	171
	21.475	138		21.475	1174		21.475	287		21.475	627		21.475	531		21.475	170
	21.4833	137		21.4833	1221		21.4833	336		21.4833	619		21.4833	519		21.4833	168
	21.4917	135		21.4917	1263		21.4917	386		21.4917	607		21.4917	505		21.4917	167
	21.5	134		21.5	1298		21.5	440		21.5	592		21.5	487		21.5	168
	21.5083	134		21.5083	1328		21.5083	495		21.5083	574		21.5083	467		21.5083	169
	21.5167	135		21.5167	1353		21.5167	550		21.5167	552		21.5167	444		21.5167	170
	21.525	135		21.525	1371		21.525	603		21.525	526		21.525	418		21.525	171
	21.5333	135		21.5333	1382		21.5333	652		21.5333	497		21.5333	391		21.5333	169
	21.5417	134		21.5417	1386		21.5417	696		21.5417	467		21.5417	365		21.5417	171
	21.55	133		21.55	1385		21.55	736		21.55	436		21.55	340		21.55	173
	21.5583	135		21.5583	1378		21.5583	772		21.5583	403		21.5583	312		21.5583	171
	21.5667	138		21.5667	1363		21.5667	803		21.5667	367		21.5667	282		21.5667	171
	21.575	141		21.575	1341		21.575	830		21.575	330		21.575	254		21.575	171
	21.5833	141		21.5833	1314		21.5833	852		21.5833	296		21.5833	228		21.5833	173
	21.5917	139		21.5917	1280		21.5917	866		21.5917	262		21.5917	201		21.5917	173
	21.6	140		21.6	1241		21.6	875		21.6	230		21.6	176		21.6	173
	21.6083	143		21.6083	1196		21.6083	879		21.6083	197		21.6083	152		21.6083	174
	21.6167	141		21.6167	1143		21.6167	876		21.6167	167		21.6167	130		21.6167	175
	21.625	136		21.625	1085		21.625	867		21.625	139		21.625	108		21.625	173
	21.6333	133		21.6333	1026		21.6333	853		21.6333	114		21.6333	88		21.6333	172
	21.6417	130		21.6417	962		21.6417	833		21.6417	93		21.6417	69		21.6417	174
	21.65	131		21.65	897		21.65	808		21.65	72		21.65	51		21.65	174
	21.6583	131		21.6583	830		21.6583	781		21.6583	51		21.6583	34		21.6583	173
	21.6667	130		21.6667	763		21.6667	749		21.6667	32		21.6667	21		21.6667	173
	21.675	131		21.675	695		21.675	709		21.675	16		21.675	9		21.675	170
	21.6833	135		21.6833	628		21.6833	665		21.6833	1		21.6833	0		21.6833	169
	21.6917	136		21.6917	563		21.6917	621		21.6917	-10		21.6917	-8		21.6917	170
	21.7	137		21.7	499		21.7	575		21.7	-18		21.7	-16		21.7	171
	21.7083	138		21.7083	438		21.7083	527		21.7083	-27		21.7083	-26		21.7083	172
	21.7167	136		21.7167	382		21.7167	478		21.7167	-37		21.7167	-34		21.7167	170
	21.725	135		21.725	329		21.725	427		21.725	-44		21.725	-41		21.725	170
	21.7333	137		21.7333	278		21.7333	375		21.7333	-53		21.7333	-45		21.7333	169
	21.7417	137		21.7417	232		21.7417	326		21.7417	-58		21.7417	-47		21.7417	169
	21.75	138		21.75	191		21.75	280		21.75	-60		21.75	-48		21.75	170
	21.7583	138		21.7583	154		21.7583	232		21.7583	-63		21.7583	-51		21.7583	171
	21.7667	136		21.7667	121		21.7667	188		21.7667	-66		21.7667	-56		21.7667	171
	21.775	131		21.775	90		21.775	145		21.775	-71		21.775	-60		21.775	170
	21.7833	127		21.7833	63		21.7833	104		21.7833	-75		21.7833	-62		21.7833	171
	21.7917	129		21.7917	39		21.7917	67		21.7917	-80		21.7917	-64		21.7917	171
	21.8	132		21.8	18		21.8	35		21.8	-82		21.8	-64		21.8	170
	21.8083	132		21.8083	-2		21.8083	6		21.8083	-85		21.8083	-66		21.8083	169
	21.8167	133		21.8167	-20		21.8167	-21		21.8167	-86		21.8167	-68		21.8167	170
	21.825	134		21.825	-34		21.825	-44		21.825	-86		21.825	-68		21.825	170
	21.8333	134		21.8333	-45		21.8333	-66		21.8333	-85		21.8333	-70		21.8333	170
	21.8417	135		21.8417	-55		21.8417	-85		21.8417	-85		21.8417	-72		21.8417	171
	21.85	136		21.85	-64		21.85	-101		21.85	-86		21.85	-73		21.85	170
	21.8583	138		21.8583	-72		21.8583	-114		21.8583	-87		21.8583	-76		21.8583	171
	21.8667	140		21.8667	-78		21.8667	-128		21.8667	-88		21.8667	-78		21.8667	172
	21.875	137		21.875	-83		21.875	-142		21.875	-88		21.875	-76		21.875	173
	21.8833	136		21.8833	-87		21.8833	-151		21.8833	-87		21.8833	-75		21.8833	172
	21.8917	137		21.8917	-92		21.8917	-158		21.8917	-87		21.8917	-73		21.8917	172
	21.9	140		21.9	-95		21.9	-164		21.9	-89		21.9	-73		21.9	171
	21.9083	144		21.9083	-99		21.9083	-172		21.9083	-91		21.9083	-73		21.9083	171
	21.9167	144		21.9167	-102		21.9167	-178		21.9167	-91		21.9167	-73		21.9167	170
	21.925	142		21.925	-105		21.925	-183		21.925	-90		21.925	-75		21.925	170
	21.9333	138		21.9333	-108		21.9333	-189		21.9333	-90		21.9333	-78		21.9333	172
	21.9417	136		21.9417	-112		21.9417	-193		21.9417	-92		21.9417	-80		21.9417	171
	21.95	135		21.95	-115		21.95	-197		21.95	-94		21.95	-82		21.95	169
	21.9583	135		21.9583	-118		21.9583	-200		21.9583	-94		21.9583	-83		21.9583	169
	21.9667	137		21.9667	-122		21.9667	-202		21.9667	-95		21.9667	-84		21.9667	168
	21.975	137		21.975	-125		21.975	-204		21.975	-97		21.975	-85		21.975	168
	21.9833	135		21.9833	-128		21.9833	-207		21.9833	-98		21.9833	-83		21.9833	168
	21.9917	136		21.9917	-130		21.9917	-211		21.9917	-99		21.9917	-82		21.9917	167
	22	136		22	-127		22	-213		22	-98		22	-81		22	168
	22.0083	135		22.0083	-126		22.0083	-213		22.0083	-96		22.0083	-84		22.0083	168
	22.0167	136		22.0167	-128		22.0167	-213		22.0167	-96		22.0167	-86		22.0167	167
	22.025	136		22.025	-128		22.025	-214		22.025	-98		22.025	-87		22.025	167
	22.0333	136		22.0333	-129		22.0333	-214		22.0333	-99		22.0333	-88		22.0333	167
	22.0417	135		22.0417	-131		22.0417	-215		22.0417	-101		22.0417	-89		22.0417	166
	22.05	134		22.05	-133		22.05	-217		22.05	-102		22.05	-89		22.05	166
	22.0583	137		22.0583	-133		22.0583	-221		22.0583	-103		22.0583	-88		22.0583	166
	22.0667	139		22.0667	-134		22.0667	-224		22.0667	-102		22.0667	-88		22.0667	167
	22.075	141		22.075	-133		22.075	-224		22.075	-101		22.075	-90		22.075	168
	22.0833	142		22.0833	-132		22.0833	-225		22.0833	-100		22.0833	-91		22.0833	168
	22.0917	144		22.0917	-133		22.0917	-223		22.0917	-100		22.0917	-90		22.0917	168
	22.1	140		22.1	-135		22.1	-222		22.1	-101		22.1	-89		22.1	168
	22.1083	136		22.1083	-137		22.1083	-221		22.1083	-100		22.1083	-89		22.1083	169
	22.1167	133		22.1167	-137		22.1167	-224		22.1167	-100		22.1167	-87		22.1167	170
	22.125	133		22.125	-138		22.125	-227		22.125	-100		22.125	-85		22.125	171
	22.1333	133		22.1333	-138		22.1333	-226		22.1333	-99		22.1333	-84		22.1333	170
	22.1417	134		22.1417	-138		22.1417	-225		22.1417	-98		22.1417	-84		22.1417	169
	22.15	134		22.15	-139		22.15	-225		22.15	-97		22.15	-84		22.15	169
	22.1583	130		22.1583	-142		22.1583	-226		22.1583	-95		22.1583	-83		22.1583	169
	22.1667	129		22.1667	-141		22.1667	-224		22.1667	-94		22.1667	-81		22.1667	169
	22.175	133		22.175	-140		22.175	-224		22.175	-94		22.175	-80		22.175	169
	22.1833	137		22.1833	-140		22.1833	-223		22.1833	-95		22.1833	-79		22.1833	169
	22.1917	138		22.1917	-140		22.1917	-222		22.1917	-95		22.1917	-77		22.1917	169
	22.2	137		22.2	-139		22.2	-222		22.2	-93		22.2	-72		22.2	169
	22.2083	137		22.2083	-139		22.2083	-223		22.2083	-92		22.2083	-68		22.2083	169
	22.2167	137		22.2167	-140		22.2167	-225		22.2167	-88		22.2167	-66		22.2167	171
	22.225	136		22.225	-140		22.225	-227		22.225	-82		22.225	-62		22.225	171
	22.2333	139		22.2333	-141		22.2333	-227		22.2333	-78		22.2333	-57		22.2333	171
	22.2417	142		22.2417	-141		22.2417	-227		22.2417	-72		22.2417	-52		22.2417	170
	22.25	140		22.25	-141		22.25	-227		22.25	-66		22.25	-48		22.25	168
	22.2583	139		22.2583	-141		22.2583	-226		22.2583	-60		22.2583	-45		22.2583	166
	22.2667	136		22.2667	-141		22.2667	-226		22.2667	-55		22.2667	-40		22.2667	165
	22.275	134		22.275	-141		22.275	-225		22.275	-51		22.275	-33		22.275	167
	22.2833	132		22.2833	-141		22.2833	-224		22.2833	-45		22.2833	-27		22.2833	167
	22.2917	132		22.2917	-141		22.2917	-225		22.2917	-38		22.2917	-20		22.2917	166
	22.3	133		22.3	-141		22.3	-226		22.3	-31		22.3	-11		22.3	166
	22.3083	136		22.3083	-140		22.3083	-227		22.3083	-24		22.3083	-5		22.3083	167
	22.3167	141		22.3167	-137		22.3167	-228		22.3167	-18		22.3167	1		22.3167	168
	22.325	144		22.325	-136		22.325	-227		22.325	-12		22.325	8		22.325	168
	22.3333	142		22.3333	-137		22.3333	-224		22.3333	-5		22.3333	12		22.3333	169
	22.3417	140		22.3417	-138		22.3417	-220		22.3417	4		22.3417	17		22.3417	168
	22.35	138		22.35	-137		22.35	-218		22.35	11		22.35	25		22.35	168
	22.3583	139		22.3583	-137		22.3583	-216		22.3583	17		22.3583	30		22.3583	168
	22.3667	141		22.3667	-136		22.3667	-211		22.3667	22		22.3667	36		22.3667	170
	22.375	139		22.375	-135		22.375	-209		22.375	27		22.375	37		22.375	169
	22.3833	137		22.3833	-134		22.3833	-208		22.3833	30		22.3833	37		22.3833	167
	22.3917	137		22.3917	-132		22.3917	-206		22.3917	32		22.3917	37		22.3917	166
	22.4	137		22.4	-131		22.4	-202		22.4	33		22.4	37		22.4	166
	22.4083	140		22.4083	-130		22.4083	-197		22.4083	35		22.4083	39		22.4083	166
	22.4167	142		22.4167	-125		22.4167	-193		22.4167	35		22.4167	41		22.4167	167
	22.425	142		22.425	-121		22.425	-187		22.425	36		22.425	39		22.425	166
	22.4333	143		22.4333	-120		22.4333	-182		22.4333	37		22.4333	35		22.4333	165
	22.4417	145		22.4417	-121		22.4417	-178		22.4417	37		22.4417	32		22.4417	165
	22.45	145		22.45	-121		22.45	-173		22.45	35		22.45	30		22.45	164
	22.4583	147		22.4583	-121		22.4583	-168		22.4583	32		22.4583	25		22.4583	165
	22.4667	149		22.4667	-117		22.4667	-163		22.4667	28		22.4667	21		22.4667	164
	22.475	151		22.475	-115		22.475	-160		22.475	23		22.475	17		22.475	164
	22.4833	150		22.4833	-114		22.4833	-159		22.4833	19		22.4833	14		22.4833	164
	22.4917	150		22.4917	-111		22.4917	-156		22.4917	15		22.4917	10		22.4917	165
	22.5	152		22.5	-108		22.5	-152		22.5	11		22.5	8		22.5	166
	22.5083	155		22.5083	-106		22.5083	-147		22.5083	7		22.5083	5		22.5083	168
	22.5167	155		22.5167	-103		22.5167	-142		22.5167	3		22.5167	5		22.5167	169
	22.525	156		22.525	-102		22.525	-140		22.525	-1		22.525	6		22.525	169
	22.5333	158		22.5333	-101		22.5333	-140		22.5333	-1		22.5333	6		22.5333	167
	22.5417	162		22.5417	-101		22.5417	-140		22.5417	-1		22.5417	7		22.5417	166
	22.55	163		22.55	-99		22.55	-139		22.55	-2		22.55	9		22.55	166
	22.5583	165		22.5583	-98		22.5583	-138		22.5583	-3		22.5583	12		22.5583	167
	22.5667	166		22.5667	-98		22.5667	-138		22.5667	-1		22.5667	16		22.5667	167
	22.575	166		22.575	-101		22.575	-140		22.575	3		22.575	23		22.575	169
	22.5833	167		22.5833	-102		22.5833	-142		22.5833	10		22.5833	35		22.5833	169
	22.5917	169		22.5917	-104		22.5917	-143		22.5917	23		22.5917	52		22.5917	170
	22.6	170		22.6	-105		22.6	-146		22.6	41		22.6	74		22.6	169
	22.6083	173		22.6083	-105		22.6083	-149		22.6083	64		22.6083	102		22.6083	167
	22.6167	174		22.6167	-104		22.6167	-152		22.6167	93		22.6167	136		22.6167	166
	22.625	177		22.625	-101		22.625	-155		22.625	131		22.625	179		22.625	163
	22.6333	179		22.6333	-101		22.6333	-157		22.6333	175		22.6333	229		22.6333	161
	22.6417	179		22.6417	-103		22.6417	-161		22.6417	230		22.6417	290		22.6417	160
	22.65	183		22.65	-104		22.65	-165		22.65	295		22.65	360		22.65	161
	22.6583	189		22.6583	-106		22.6583	-168		22.6583	371		22.6583	442		22.6583	163
	22.6667	191		22.6667	-105		22.6667	-169		22.6667	460		22.6667	535		22.6667	163
	22.675	195		22.675	-103		22.675	-169		22.675	562		22.675	640		22.675	165
	22.6833	201		22.6833	-101		22.6833	-168		22.6833	681		22.6833	760		22.6833	165
	22.6917	205		22.6917	-100		22.6917	-166		22.6917	816		22.6917	892		22.6917	163
	22.7	205		22.7	-98		22.7	-162		22.7	966		22.7	1037		22.7	162
	22.7083	202		22.7083	-94		22.7083	-155		22.7083	1132		22.7083	1195		22.7083	164
	22.7167	203		22.7167	-92		22.7167	-145		22.7167	1312		22.7167	1361		22.7167	166
	22.725	206		22.725	-92		22.725	-131		22.725	1505		22.725	1537		22.725	167
	22.7333	208		22.7333	-90		22.7333	-113		22.7333	1710		22.7333	1720		22.7333	167
	22.7417	212		22.7417	-90		22.7417	-92		22.7417	1926		22.7417	1909		22.7417	166
	22.75	213		22.75	-89		22.75	-63		22.75	2146		22.75	2101		22.75	165
	22.7583	212		22.7583	-86		22.7583	-25		22.7583	2369		22.7583	2293		22.7583	166
	22.7667	212		22.7667	-83		22.7667	20		22.7667	2593		22.7667	2480		22.7667	168
	22.775	213		22.775	-81		22.775	74		22.775	2815		22.775	2656		22.775	167
	22.7833	212		22.7833	-80		22.7833	142		22.7833	3029		22.7833	2824		22.7833	165
	22.7917	213		22.7917	-81		22.7917	223		22.7917	3232		22.7917	2981		22.7917	165
	22.8	214		22.8	-82		22.8	315		22.8	3423		22.8	3124		22.8	164
	22.8083	213		22.8083	-81		22.8083	421		22.8083	3598		22.8083	3249		22.8083	164
	22.8167	211		22.8167	-77		22.8167	544		22.8167	3753		22.8167	3354		22.8167	163
	22.825	206		22.825	-74		22.825	683		22.825	3886		22.825	3439		22.825	162
	22.8333	203		22.8333	-71		22.8333	834		22.8333	3993		22.8333	3501		22.8333	161
	22.8417	205		22.8417	-70		22.8417	1001		22.8417	4073		22.8417	3538		22.8417	161
	22.85	206		22.85	-70		22.85	1182		22.85	4125		22.85	3545		22.85	161
	22.8583	203		22.8583	-72		22.8583	1376		22.8583	4150		22.8583	3530		22.8583	162
	22.8667	201		22.8667	-75		22.8667	1582		22.8667	4146		22.8667	3492		22.8667	163
	22.875	199		22.875	-77		22.875	1799		22.875	4111		22.875	3430		22.875	162
	22.8833	197		22.8833	-79		22.8833	2026		22.8833	4048		22.8833	3347		22.8833	160
	22.8917	196		22.8917	-79		22.8917	2257		22.8917	3958		22.8917	3245		22.8917	161
	22.9	195		22.9	-77		22.9	2491		22.9	3843		22.9	3123		22.9	163
	22.9083	195		22.9083	-76		22.9083	2723		22.9083	3706		22.9083	2984		22.9083	163
	22.9167	192		22.9167	-77		22.9167	2948		22.9167	3549		22.9167	2832		22.9167	165
	22.925	187		22.925	-79		22.925	3163		22.925	3374		22.925	2670		22.925	165
	22.9333	181		22.9333	-80		22.9333	3364		22.9333	3185		22.9333	2499		22.9333	165
	22.9417	178		22.9417	-80		22.9417	3550		22.9417	2986		22.9417	2325		22.9417	165
	22.95	172		22.95	-81		22.95	3719		22.95	2782		22.95	2146		22.95	165
	22.9583	168		22.9583	-84		22.9583	3865		22.9583	2573		22.9583	1965		22.9583	164
	22.9667	167		22.9667	-85		22.9667	3987		22.9667	2365		22.9667	1787		22.9667	163
	22.975	166		22.975	-85		22.975	4082		22.975	2156		22.975	1616		22.975	163
	22.9833	165		22.9833	-86		22.9833	4149		22.9833	1949		22.9833	1451		22.9833	161
	22.9917	163		22.9917	-86		22.9917	4187		22.9917	1749		22.9917	1293		22.9917	161
	23	159		23	-86		23	4197		23	1560		23	1146		23	162
	23.0083	154		23.0083	-87		23.0083	4175		23.0083	1382		23.0083	1009		23.0083	163
	23.0167	150		23.0167	-90		23.0167	4124		23.0167	1215		23.0167	881		23.0167	163
	23.025	148		23.025	-92		23.025	4045		23.025	1062		23.025	765		23.025	161
	23.0333	148		23.0333	-93		23.0333	3939		23.0333	922		23.0333	656		23.0333	160
	23.0417	149		23.0417	-94		23.0417	3808		23.0417	797		23.0417	560		23.0417	161
	23.05	147		23.05	-95		23.05	3658		23.05	685		23.05	476		23.05	161
	23.0583	145		23.0583	-94		23.0583	3487		23.0583	584		23.0583	402		23.0583	164
	23.0667	145		23.0667	-93		23.0667	3302		23.0667	491		23.0667	339		23.0667	166
	23.075	145		23.075	-93		23.075	3107		23.075	410		23.075	284		23.075	167
	23.0833	144		23.0833	-92		23.0833	2900		23.0833	340		23.0833	236		23.0833	166
	23.0917	142		23.0917	-91		23.0917	2683		23.0917	279		23.0917	193		23.0917	164
	23.1	141		23.1	-92		23.1	2461		23.1	226		23.1	156		23.1	163
	23.1083	140		23.1083	-92		23.1083	2239		23.1083	181		23.1083	123		23.1083	165
	23.1167	143		23.1167	-95		23.1167	2023		23.1167	145		23.1167	97		23.1167	165
	23.125	142		23.125	-98		23.125	1813		23.125	114		23.125	75		23.125	166
	23.1333	139		23.1333	-101		23.1333	1612		23.1333	88		23.1333	55		23.1333	166
	23.1417	138		23.1417	-102		23.1417	1418		23.1417	66		23.1417	40		23.1417	165
	23.15	138		23.15	-104		23.15	1239		23.15	45		23.15	27		23.15	164
	23.1583	137		23.1583	-105		23.1583	1070		23.1583	28		23.1583	14		23.1583	163
	23.1667	134		23.1667	-106		23.1667	913		23.1667	13		23.1667	5		23.1667	162
	23.175	132		23.175	-108		23.175	770		23.175	-1		23.175	1		23.175	163
	23.1833	130		23.1833	-110		23.1833	641		23.1833	-13		23.1833	-5		23.1833	163
	23.1917	129		23.1917	-111		23.1917	526		23.1917	-21		23.1917	-9		23.1917	164
	23.2	129		23.2	-112		23.2	422		23.2	-27		23.2	-13		23.2	165
	23.2083	128		23.2083	-113		23.2083	331		23.2083	-32		23.2083	-16		23.2083	166
	23.2167	129		23.2167	-113		23.2167	248		23.2167	-39		23.2167	-19		23.2167	165
	23.225	126		23.225	-114		23.225	176		23.225	-45		23.225	-20		23.225	163
	23.2333	124		23.2333	-115		23.2333	115		23.2333	-48		23.2333	-22		23.2333	160
	23.2417	125		23.2417	-115		23.2417	64		23.2417	-50		23.2417	-22		23.2417	161
	23.25	125		23.25	-115		23.25	20		23.25	-52		23.25	-26		23.25	161
	23.2583	127		23.2583	-117		23.2583	-16		23.2583	-54		23.2583	-31		23.2583	164
	23.2667	132		23.2667	-122		23.2667	-48		23.2667	-56		23.2667	-34		23.2667	167
	23.275	134		23.275	-125		23.275	-75		23.275	-58		23.275	-36		23.275	166
	23.2833	134		23.2833	-124		23.2833	-97		23.2833	-59		23.2833	-38		23.2833	162
	23.2917	134		23.2917	-124		23.2917	-114		23.2917	-58		23.2917	-38		23.2917	159
	23.3	135		23.3	-124		23.3	-129		23.3	-58		23.3	-38		23.3	157
	23.3083	137		23.3083	-123		23.3083	-143		23.3083	-58		23.3083	-38		23.3083	158
	23.3167	141		23.3167	-123		23.3167	-154		23.3167	-59		23.3167	-37		23.3167	159
	23.325	143		23.325	-121		23.325	-164		23.325	-61		23.325	-37		23.325	159
	23.3333	141		23.3333	-123		23.3333	-172		23.3333	-63		23.3333	-38		23.3333	162
	23.3417	137		23.3417	-123		23.3417	-180		23.3417	-63		23.3417	-37		23.3417	166
	23.35	134		23.35	-124		23.35	-189		23.35	-65		23.35	-38		23.35	168
	23.3583	133		23.3583	-124		23.3583	-193		23.3583	-64		23.3583	-37		23.3583	166
	23.3667	135		23.3667	-125		23.3667	-195		23.3667	-63		23.3667	-36		23.3667	163
	23.375	138		23.375	-124		23.375	-198		23.375	-63		23.375	-34		23.375	161
	23.3833	135		23.3833	-121		23.3833	-202		23.3833	-64		23.3833	-33		23.3833	161
	23.3917	133		23.3917	-120		23.3917	-204		23.3917	-64		23.3917	-32		23.3917	161
	23.4	135		23.4	-120		23.4	-207		23.4	-63		23.4	-28		23.4	162
	23.4083	135		23.4083	-120		23.4083	-210		23.4083	-61		23.4083	-24		23.4083	164
	23.4167	134		23.4167	-120		23.4167	-211		23.4167	-57		23.4167	-22		23.4167	166
	23.425	134		23.425	-119		23.425	-211		23.425	-53		23.425	-21		23.425	167
	23.4333	135		23.4333	-119		23.4333	-211		23.4333	-52		23.4333	-16		23.4333	167
	23.4417	137		23.4417	-120		23.4417	-212		23.4417	-49		23.4417	-10		23.4417	164
	23.45	137		23.45	-121		23.45	-214		23.45	-48		23.45	-4		23.45	162
	23.4583	137		23.4583	-120		23.4583	-213		23.4583	-43		23.4583	3		23.4583	163
	23.4667	139		23.4667	-118		23.4667	-213		23.4667	-38		23.4667	9		23.4667	163
	23.475	139		23.475	-116		23.475	-214		23.475	-35		23.475	15		23.475	162
	23.4833	139		23.4833	-114		23.4833	-215		23.4833	-32		23.4833	23		23.4833	163
	23.4917	137		23.4917	-111		23.4917	-216		23.4917	-27		23.4917	32		23.4917	163
	23.5	135		23.5	-109		23.5	-219		23.5	-21		23.5	41		23.5	164
	23.5083	132		23.5083	-108		23.5083	-219		23.5083	-15		23.5083	49		23.5083	164
	23.5167	129		23.5167	-106		23.5167	-218		23.5167	-8		23.5167	61		23.5167	164
	23.525	130		23.525	-105		23.525	-216		23.525	1		23.525	74		23.525	164
	23.5333	132		23.5333	-105		23.5333	-213		23.5333	9		23.5333	86		23.5333	163
	23.5417	134		23.5417	-105		23.5417	-211		23.5417	18		23.5417	97		23.5417	161
	23.55	139		23.55	-104		23.55	-211		23.55	26		23.55	106		23.55	161
	23.5583	143		23.5583	-103		23.5583	-210		23.5583	34		23.5583	117		23.5583	161
	23.5667	144		23.5667	-99		23.5667	-211		23.5667	42		23.5667	129		23.5667	162
	23.575	145		23.575	-95		23.575	-211		23.575	51		23.575	142		23.575	161
	23.5833	143		23.5833	-91		23.5833	-214		23.5833	61		23.5833	155		23.5833	160
	23.5917	142		23.5917	-86		23.5917	-213		23.5917	71		23.5917	169		23.5917	161
	23.6	139		23.6	-81		23.6	-213		23.6	79		23.6	182		23.6	162
	23.6083	139		23.6083	-77		23.6083	-213		23.6083	88		23.6083	194		23.6083	162
	23.6167	140		23.6167	-75		23.6167	-212		23.6167	97		23.6167	206		23.6167	161
	23.625	140		23.625	-70		23.625	-211		23.625	104		23.625	215		23.625	162
	23.6333	142		23.6333	-64		23.6333	-210		23.6333	110		23.6333	225		23.6333	163
	23.6417	147		23.6417	-57		23.6417	-207		23.6417	116		23.6417	233		23.6417	164
	23.65	151		23.65	-50		23.65	-205		23.65	122		23.65	242		23.65	163
	23.6583	151		23.6583	-42		23.6583	-204		23.6583	127		23.6583	250		23.6583	160
	23.6667	149		23.6667	-34		23.6667	-204		23.6667	132		23.6667	257		23.6667	157
	23.675	147		23.675	-26		23.675	-202		23.675	136		23.675	260		23.675	157
	23.6833	146		23.6833	-18		23.6833	-200		23.6833	139		23.6833	261		23.6833	159
	23.6917	146		23.6917	-8		23.6917	-199		23.6917	141		23.6917	260		23.6917	160
	23.7	149		23.7	0		23.7	-194		23.7	140		23.7	260		23.7	160
	23.7083	150		23.7083	10		23.7083	-189		23.7083	140		23.7083	260		23.7083	160
	23.7167	148		23.7167	21		23.7167	-186		23.7167	141		23.7167	259		23.7167	158
	23.725	147		23.725	34		23.725	-183		23.725	142		23.725	256		23.725	157
	23.7333	146		23.7333	45		23.7333	-179		23.7333	139		23.7333	251		23.7333	158
	23.7417	145		23.7417	53		23.7417	-174		23.7417	134		23.7417	245		23.7417	159
	23.75	147		23.75	61		23.75	-169		23.75	130		23.75	238		23.75	160
	23.7583	147		23.7583	70		23.7583	-163		23.7583	125		23.7583	229		23.7583	162
	23.7667	147		23.7667	81		23.7667	-156		23.7667	120		23.7667	220		23.7667	163
	23.775	145		23.775	93		23.775	-148		23.775	115		23.775	209		23.775	162
	23.7833	145		23.7833	103		23.7833	-141		23.7833	107		23.7833	198		23.7833	161
	23.7917	149		23.7917	109		23.7917	-134		23.7917	99		23.7917	187		23.7917	160
	23.8	152		23.8	116		23.8	-126		23.8	91		23.8	176		23.8	160
	23.8083	153		23.8083	123		23.8083	-117		23.8083	82		23.8083	165		23.8083	159
	23.8167	154		23.8167	131		23.8167	-109		23.8167	72		23.8167	153		23.8167	159
	23.825	153		23.825	137		23.825	-99		23.825	60		23.825	140		23.825	159
	23.8333	152		23.8333	142		23.8333	-90		23.8333	50		23.8333	127		23.8333	157
	23.8417	147		23.8417	144		23.8417	-83		23.8417	38		23.8417	114		23.8417	157
	23.85	145		23.85	144		23.85	-76		23.85	28		23.85	101		23.85	158
	23.8583	148		23.8583	144		23.8583	-70		23.8583	21		23.8583	88		23.8583	159
	23.8667	151		23.8667	142		23.8667	-63		23.8667	13		23.8667	74		23.8667	160
	23.875	151		23.875	142		23.875	-57		23.875	3		23.875	59		23.875	162
	23.8833	152		23.8833	139		23.8833	-53		23.8833	-5		23.8833	45		23.8833	163
	23.8917	150		23.8917	134		23.8917	-47		23.8917	-12		23.8917	33		23.8917	164
	23.9	149		23.9	128		23.9	-39		23.9	-19		23.9	22		23.9	164
	23.9083	149		23.9083	125		23.9083	-34		23.9083	-26		23.9083	12		23.9083	163
	23.9167	149		23.9167	120		23.9167	-29		23.9167	-35		23.9167	2		23.9167	164
	23.925	148		23.925	112		23.925	-23		23.925	-44		23.925	-7		23.925	166
	23.9333	148		23.9333	103		23.9333	-19		23.9333	-52		23.9333	-15		23.9333	166
	23.9417	147		23.9417	92		23.9417	-16		23.9417	-59		23.9417	-24		23.9417	169
	23.95	148		23.95	85		23.95	-13		23.95	-66		23.95	-33		23.95	169
	23.9583	151		23.9583	76		23.9583	-14		23.9583	-73		23.9583	-41		23.9583	168
	23.9667	150		23.9667	65		23.9667	-14		23.9667	-80		23.9667	-47		23.9667	167
	23.975	148		23.975	55		23.975	-16		23.975	-85		23.975	-55		23.975	167
	23.9833	145		23.9833	42		23.9833	-19		23.9833	-91		23.9833	-59		23.9833	164
	23.9917	147		23.9917	30		23.9917	-21		23.9917	-95		23.9917	-62		23.9917	162
	24	148		24	18		24	-25		24	-97		24	-64		24	161
	24.0083	149		24.0083	7		24.0083	-31		24.0083	-101		24.0083	-66		24.0083	162
	24.0167	152		24.0167	-5		24.0167	-37		24.0167	-105		24.0167	-69		24.0167	163
	24.025	156		24.025	-16		24.025	-42		24.025	-106		24.025	-72		24.025	162
	24.0333	157		24.0333	-26		24.0333	-49		24.0333	-108		24.0333	-76		24.0333	160
	24.0417	157		24.0417	-38		24.0417	-57		24.0417	-111		24.0417	-81		24.0417	161
	24.05	159		24.05	-49		24.05	-65		24.05	-112		24.05	-85		24.05	162
	24.0583	161		24.0583	-58		24.0583	-72		24.0583	-112		24.0583	-89		24.0583	162
	24.0667	160		24.0667	-68		24.0667	-77		24.0667	-114		24.0667	-90		24.0667	161
	24.075	157		24.075	-78		24.075	-85		24.075	-117		24.075	-91		24.075	160
	24.0833	156		24.0833	-88		24.0833	-93		24.0833	-118		24.0833	-93		24.0833	159
	24.0917	154		24.0917	-95		24.0917	-104		24.0917	-121		24.0917	-96		24.0917	159
	24.1	154		24.1	-102		24.1	-115		24.1	-123		24.1	-96		24.1	160
	24.1083	157		24.1083	-108		24.1083	-124		24.1083	-124		24.1083	-97		24.1083	161
	24.1167	161		24.1167	-112		24.1167	-134		24.1167	-124		24.1167	-97		24.1167	161
	24.125	161		24.125	-118		24.125	-143		24.125	-124		24.125	-98		24.125	161
	24.1333	162		24.1333	-124		24.1333	-151		24.1333	-123		24.1333	-99		24.1333	161
	24.1417	162		24.1417	-130		24.1417	-161		24.1417	-123		24.1417	-98		24.1417	162
	24.15	159		24.15	-135		24.15	-169		24.15	-125		24.15	-98		24.15	162
	24.1583	158		24.1583	-139		24.1583	-177		24.1583	-124		24.1583	-98		24.1583	163
	24.1667	157		24.1667	-145		24.1667	-185		24.1667	-124		24.1667	-98		24.1667	164
	24.175	156		24.175	-149		24.175	-193		24.175	-125		24.175	-97		24.175	163
	24.1833	155		24.1833	-153		24.1833	-200		24.1833	-124		24.1833	-98		24.1833	162
	24.1917	157		24.1917	-157		24.1917	-207		24.1917	-124		24.1917	-100		24.1917	163
	24.2	156		24.2	-158		24.2	-214		24.2	-124		24.2	-101		24.2	163
	24.2083	157		24.2083	-159		24.2083	-221		24.2083	-126		24.2083	-104		24.2083	162
	24.2167	156		24.2167	-161		24.2167	-225		24.2167	-126		24.2167	-105		24.2167	160
	24.225	154		24.225	-162		24.225	-231		24.225	-126		24.225	-105		24.225	160
	24.2333	154		24.2333	-162		24.2333	-236		24.2333	-127		24.2333	-104		24.2333	161
	24.2417	154		24.2417	-163		24.2417	-238		24.2417	-127		24.2417	-103		24.2417	164
	24.25	155		24.25	-164		24.25	-240		24.25	-127		24.25	-102		24.25	164
	24.2583	156		24.2583	-164		24.2583	-243		24.2583	-128		24.2583	-100		24.2583	162
	24.2667	157		24.2667	-165		24.2667	-246		24.2667	-129		24.2667	-101		24.2667	162
	24.275	155		24.275	-166		24.275	-249		24.275	-130		24.275	-102		24.275	162
	24.2833	157		24.2833	-167		24.2833	-251		24.2833	-130		24.2833	-103		24.2833	163
	24.2917	158		24.2917	-167		24.2917	-253		24.2917	-131		24.2917	-105		24.2917	161
	24.3	160		24.3	-168		24.3	-255		24.3	-131		24.3	-105		24.3	160
	24.3083	160		24.3083	-168		24.3083	-258		24.3083	-129		24.3083	-105		24.3083	159
	24.3167	160		24.3167	-168		24.3167	-261		24.3167	-131		24.3167	-104		24.3167	160
	24.325	158		24.325	-168		24.325	-263		24.325	-133		24.325	-102		24.325	161
	24.3333	154		24.3333	-168		24.3333	-263		24.3333	-134		24.3333	-102		24.3333	162
	24.3417	154		24.3417	-170		24.3417	-264		24.3417	-136		24.3417	-102		24.3417	162
	24.35	154		24.35	-171		24.35	-266		24.35	-135		24.35	-100		24.35	161
	24.3583	155		24.3583	-170		24.3583	-267		24.3583	-134		24.3583	-98		24.3583	160
	24.3667	156		24.3667	-171		24.3667	-266		24.3667	-134		24.3667	-98		24.3667	161
	24.375	155		24.375	-171		24.375	-265		24.375	-133		24.375	-98		24.375	160
	24.3833	157		24.3833	-171		24.3833	-264		24.3833	-131		24.3833	-99		24.3833	158
	24.3917	156		24.3917	-170		24.3917	-264		24.3917	-130		24.3917	-101		24.3917	157
	24.4	154		24.4	-170		24.4	-265		24.4	-128		24.4	-103		24.4	158
	24.4083	155		24.4083	-171		24.4083	-266		24.4083	-127		24.4083	-104		24.4083	158
	24.4167	155		24.4167	-172		24.4167	-269		24.4167	-127		24.4167	-107		24.4167	158
	24.425	154		24.425	-172		24.425	-271		24.425	-126		24.425	-109		24.425	160
	24.4333	154		24.4333	-173		24.4333	-270		24.4333	-125		24.4333	-108		24.4333	161
	24.4417	153		24.4417	-173		24.4417	-271		24.4417	-125		24.4417	-107		24.4417	161
	24.45	152		24.45	-174		24.45	-273		24.45	-127		24.45	-108		24.45	163
	24.4583	152		24.4583	-175		24.4583	-272		24.4583	-129		24.4583	-109		24.4583	164
	24.4667	152		24.4667	-176		24.4667	-273		24.4667	-129		24.4667	-111		24.4667	163
	24.475	154		24.475	-175		24.475	-272		24.475	-129		24.475	-110		24.475	161
	24.4833	155		24.4833	-175		24.4833	-271		24.4833	-130		24.4833	-111		24.4833	160
	24.4917	152		24.4917	-175		24.4917	-270		24.4917	-131		24.4917	-110		24.4917	160
	24.5	149		24.5	-177		24.5	-270		24.5	-134		24.5	-110		24.5	159
	24.5083	149		24.5083	-178		24.5083	-271		24.5083	-135		24.5083	-108		24.5083	158
	24.5167	150		24.5167	-178		24.5167	-270		24.5167	-134		24.5167	-110		24.5167	159
	24.525	153		24.525	-178		24.525	-269		24.525	-133		24.525	-111		24.525	159
	24.5333	153		24.5333	-178		24.5333	-268		24.5333	-134		24.5333	-110		24.5333	157
	24.5417	152		24.5417	-177		24.5417	-268		24.5417	-137		24.5417	-110		24.5417	155
	24.55	152		24.55	-175		24.55	-268		24.55	-139		24.55	-110		24.55	155
	24.5583	151		24.5583	-174		24.5583	-267		24.5583	-137		24.5583	-110		24.5583	155
	24.5667	152		24.5667	-175		24.5667	-267		24.5667	-137		24.5667	-111		24.5667	156
	24.575	151		24.575	-175		24.575	-265		24.575	-138		24.575	-113		24.575	157
	24.5833	148		24.5833	-175		24.5833	-263		24.5833	-140		24.5833	-113		24.5833	157
	24.5917	147		24.5917	-173		24.5917	-264		24.5917	-140		24.5917	-113		24.5917	159
	24.6	149		24.6	-171		24.6	-262		24.6	-140		24.6	-113		24.6	160
	24.6083	150		24.6083	-172		24.6083	-263		24.6083	-140		24.6083	-114		24.6083	161
	24.6167	148		24.6167	-173		24.6167	-264		24.6167	-141		24.6167	-113		24.6167	161
	24.625	149		24.625	-174		24.625	-264		24.625	-143		24.625	-112		24.625	161
	24.6333	151		24.6333	-174		24.6333	-264		24.6333	-143		24.6333	-114		24.6333	161
	24.6417	153		24.6417	-174		24.6417	-265		24.6417	-142		24.6417	-115		24.6417	162
	24.65	154		24.65	-174		24.65	-266		24.65	-141		24.65	-114		24.65	163
	24.6583	154		24.6583	-174		24.6583	-268		24.6583	-140		24.6583	-113		24.6583	161
	24.6667	154		24.6667	-174		24.6667	-269		24.6667	-139		24.6667	-113		24.6667	159
	24.675	154		24.675	-176		24.675	-269		24.675	-139		24.675	-112		24.675	160
	24.6833	153		24.6833	-176		24.6833	-271		24.6833	-139		24.6833	-111		24.6833	162
	24.6917	151		24.6917	-176		24.6917	-273		24.6917	-138		24.6917	-111		24.6917	161
	24.7	151		24.7	-176		24.7	-271		24.7	-138		24.7	-110		24.7	162
	24.7083	152		24.7083	-175		24.7083	-272		24.7083	-138		24.7083	-110		24.7083	162
	24.7167	154		24.7167	-175		24.7167	-275		24.7167	-137		24.7167	-110		24.7167	160
	24.725	156		24.725	-175		24.725	-275		24.725	-137		24.725	-110		24.725	160
	24.7333	154		24.7333	-175		24.7333	-276		24.7333	-137		24.7333	-109		24.7333	160
	24.7417	153		24.7417	-174		24.7417	-276		24.7417	-136		24.7417	-107		24.7417	159
	24.75	153		24.75	-174		24.75	-275		24.75	-136		24.75	-105		24.75	159
	24.7583	155		24.7583	-174		24.7583	-275		24.7583	-137		24.7583	-105		24.7583	161
	24.7667	155		24.7667	-175		24.7667	-273		24.7667	-138		24.7667	-108		24.7667	160
	24.775	155		24.775	-175		24.775	-274		24.775	-137		24.775	-110		24.775	159
	24.7833	153		24.7833	-174		24.7833	-274		24.7833	-138		24.7833	-110		24.7833	160
	24.7917	151		24.7917	-172		24.7917	-275		24.7917	-138		24.7917	-110		24.7917	161
	24.8	149		24.8	-172		24.8	-276		24.8	-139		24.8	-111		24.8	161
	24.8083	148		24.8083	-171		24.8083	-275		24.8083	-138		24.8083	-111		24.8083	162
	24.8167	147		24.8167	-173		24.8167	-273		24.8167	-137		24.8167	-113		24.8167	162
	24.825	147		24.825	-175		24.825	-273		24.825	-136		24.825	-113		24.825	160
	24.8333	150		24.8333	-174		24.8333	-275		24.8333	-137		24.8333	-114		24.8333	157
	24.8417	152		24.8417	-173		24.8417	-276		24.8417	-137		24.8417	-115		24.8417	156
	24.85	153		24.85	-172		24.85	-277		24.85	-136		24.85	-116		24.85	157
	24.8583	151		24.8583	-171		24.8583	-277		24.8583	-139		24.8583	-116		24.8583	160
	24.8667	150		24.8667	-173		24.8667	-276		24.8667	-140		24.8667	-116		24.8667	162
	24.875	152		24.875	-173		24.875	-277		24.875	-141		24.875	-115		24.875	163
	24.8833	152		24.8833	-173		24.8833	-278		24.8833	-141		24.8833	-114		24.8833	164
	24.8917	151		24.8917	-173		24.8917	-278		24.8917	-142		24.8917	-114		24.8917	164
	24.9	153		24.9	-173		24.9	-278		24.9	-143		24.9	-114		24.9	164
	24.9083	156		24.9083	-173		24.9083	-277		24.9083	-143		24.9083	-112		24.9083	162
	24.9167	157		24.9167	-172		24.9167	-273		24.9167	-142		24.9167	-111		24.9167	160
	24.925	156		24.925	-170		24.925	-270		24.925	-142		24.925	-111		24.925	160
	24.9333	155		24.9333	-170		24.9333	-270		24.9333	-141		24.9333	-112		24.9333	162
	24.9417	155		24.9417	-170		24.9417	-272		24.9417	-139		24.9417	-111		24.9417	162
	24.95	153		24.95	-170		24.95	-271		24.95	-139		24.95	-110		24.95	161
	24.9583	151		24.9583	-169		24.9583	-270		24.9583	-139		24.9583	-106		24.9583	161
	24.9667	151		24.9667	-168		24.9667	-270		24.9667	-136		24.9667	-104		24.9667	162
	24.975	153		24.975	-169		24.975	-272		24.975	-134		24.975	-105		24.975	162
	24.9833	153		24.9833	-169		24.9833	-272		24.9833	-134		24.9833	-104		24.9833	161
	24.9917	153		24.9917	-170		24.9917	-273		24.9917	-132		24.9917	-102		24.9917	161
	25	156		25	-172		25	-273		25	-128		25	-98		25	161
	25.0083	159		25.0083	-173		25.0083	-272		25.0083	-125		25.0083	-94		25.0083	163
	25.0167	157		25.0167	-177		25.0167	-272		25.0167	-121		25.0167	-90		25.0167	163
	25.025	157		25.025	-179		25.025	-271		25.025	-118		25.025	-87		25.025	161
	25.0333	158		25.0333	-179		25.0333	-272		25.0333	-115		25.0333	-83		25.0333	159
	25.0417	157		25.0417	-178		25.0417	-271		25.0417	-111		25.0417	-76		25.0417	159
	25.05	157		25.05	-176		25.05	-271		25.05	-107		25.05	-69		25.05	160
	25.0583	157		25.0583	-174		25.0583	-272		25.0583	-102		25.0583	-62		25.0583	162
	25.0667	159		25.0667	-173		25.0667	-275		25.0667	-96		25.0667	-54		25.0667	163
	25.075	161		25.075	-173		25.075	-276		25.075	-89		25.075	-46		25.075	162
	25.0833	159		25.0833	-172		25.0833	-276		25.0833	-84		25.0833	-39		25.0833	160
	25.0917	160		25.0917	-171		25.0917	-274		25.0917	-78		25.0917	-31		25.0917	162
	25.1	162		25.1	-170		25.1	-272		25.1	-70		25.1	-22		25.1	162
	25.1083	159		25.1083	-171		25.1083	-272		25.1083	-63		25.1083	-16		25.1083	161
	25.1167	159		25.1167	-170		25.1167	-271		25.1167	-54		25.1167	-8		25.1167	160
	25.125	161		25.125	-170		25.125	-274		25.125	-45		25.125	1		25.125	159
	25.1333	161		25.1333	-170		25.1333	-279		25.1333	-35		25.1333	11		25.1333	158
	25.1417	160		25.1417	-168		25.1417	-281		25.1417	-27		25.1417	22		25.1417	157
	25.15	159		25.15	-164		25.15	-279		25.15	-20		25.15	33		25.15	157
	25.1583	159		25.1583	-160		25.1583	-279		25.1583	-11		25.1583	45		25.1583	158
	25.1667	162		25.1667	-156		25.1667	-278		25.1667	0		25.1667	57		25.1667	160
	25.175	165		25.175	-154		25.175	-277		25.175	12		25.175	68		25.175	161
	25.1833	167		25.1833	-150		25.1833	-275		25.1833	22		25.1833	77		25.1833	161
	25.1917	167		25.1917	-144		25.1917	-273		25.1917	34		25.1917	87		25.1917	161
	25.2	166		25.2	-137		25.2	-272		25.2	46		25.2	96		25.2	161
	25.2083	165		25.2083	-132		25.2083	-271		25.2083	59		25.2083	106		25.2083	160
	25.2167	167		25.2167	-126		25.2167	-271		25.2167	72		25.2167	116		25.2167	158
	25.225	167		25.225	-120		25.225	-270		25.225	82		25.225	126		25.225	158
	25.2333	168		25.2333	-114		25.2333	-266		25.2333	93		25.2333	134		25.2333	159
	25.2417	170		25.2417	-107		25.2417	-263		25.2417	103		25.2417	142		25.2417	160
	25.25	172		25.25	-101		25.25	-262		25.25	112		25.25	150		25.25	161
	25.2583	174		25.2583	-93		25.2583	-261		25.2583	121		25.2583	157		25.2583	163
	25.2667	174		25.2667	-84		25.2667	-261		25.2667	131		25.2667	164		25.2667	163
	25.275	174		25.275	-73		25.275	-258		25.275	144		25.275	171		25.275	163
	25.2833	175		25.2833	-66		25.2833	-254		25.2833	155		25.2833	177		25.2833	163
	25.2917	177		25.2917	-57		25.2917	-248		25.2917	162		25.2917	182		25.2917	162
	25.3	177		25.3	-49		25.3	-242		25.3	167		25.3	185		25.3	162
	25.3083	178		25.3083	-39		25.3083	-236		25.3083	173		25.3083	188		25.3083	161
	25.3167	181		25.3167	-26		25.3167	-230		25.3167	179		25.3167	192		25.3167	160
	25.325	182		25.325	-13		25.325	-224		25.325	183		25.325	193		25.325	160
	25.3333	183		25.3333	-1		25.3333	-218		25.3333	189		25.3333	192		25.3333	162
	25.3417	182		25.3417	11		25.3417	-213		25.3417	194		25.3417	192		25.3417	162
	25.35	183		25.35	24		25.35	-208		25.35	195		25.35	192		25.35	163
	25.3583	182		25.3583	39		25.3583	-204		25.3583	196		25.3583	191		25.3583	162
	25.3667	181		25.3667	53		25.3667	-198		25.3667	196		25.3667	190		25.3667	163
	25.375	179		25.375	67		25.375	-193		25.375	195		25.375	190		25.375	164
	25.3833	177		25.3833	80		25.3833	-188		25.3833	196		25.3833	188		25.3833	163
	25.3917	177		25.3917	91		25.3917	-182		25.3917	196		25.3917	186		25.3917	163
	25.4	178		25.4	104		25.4	-174		25.4	195		25.4	183		25.4	162
	25.4083	179		25.4083	116		25.4083	-165		25.4083	192		25.4083	179		25.4083	161
	25.4167	182		25.4167	125		25.4167	-156		25.4167	189		25.4167	176		25.4167	162
	25.425	186		25.425	134		25.425	-146		25.425	184		25.425	171		25.425	164
	25.4333	189		25.4333	145		25.4333	-138		25.4333	178		25.4333	163		25.4333	164
	25.4417	188		25.4417	157		25.4417	-129		25.4417	171		25.4417	153		25.4417	164
	25.45	186		25.45	166		25.45	-123		25.45	164		25.45	144		25.45	164
	25.4583	184		25.4583	175		25.4583	-116		25.4583	156		25.4583	136		25.4583	166
	25.4667	183		25.4667	184		25.4667	-106		25.4667	147		25.4667	129		25.4667	166
	25.475	185		25.475	188		25.475	-97		25.475	139		25.475	119		25.475	164
	25.4833	187		25.4833	193		25.4833	-89		25.4833	131		25.4833	109		25.4833	162
	25.4917	186		25.4917	198		25.4917	-81		25.4917	124		25.4917	99		25.4917	162
	25.5	185		25.5	202		25.5	-76		25.5	116		25.5	92		25.5	163
	25.5083	187		25.5083	207		25.5083	-73		25.5083	105		25.5083	84		25.5083	163
	25.5167	190		25.5167	210		25.5167	-68		25.5167	94		25.5167	76		25.5167	164
	25.525	190		25.525	211		25.525	-62		25.525	84		25.525	65		25.525	165
	25.5333	189		25.5333	209		25.5333	-56		25.5333	74		25.5333	56		25.5333	164
	25.5417	187		25.5417	207		25.5417	-50		25.5417	66		25.5417	47		25.5417	165
	25.55	186		25.55	204		25.55	-46		25.55	54		25.55	38		25.55	166
	25.5583	186		25.5583	200		25.5583	-42		25.5583	43		25.5583	30		25.5583	165
	25.5667	186		25.5667	198		25.5667	-36		25.5667	36		25.5667	23		25.5667	165
	25.575	187		25.575	194		25.575	-32		25.575	26		25.575	18		25.575	165
	25.5833	186		25.5833	189		25.5833	-33		25.5833	17		25.5833	10		25.5833	164
	25.5917	184		25.5917	183		25.5917	-35		25.5917	10		25.5917	3		25.5917	165
	25.6	185		25.6	177		25.6	-36		25.6	2		25.6	-3		25.6	161
	25.6083	187		25.6083	170		25.6083	-37		25.6083	-5		25.6083	-11		25.6083	157
	25.6167	185		25.6167	160		25.6167	-35		25.6167	-13		25.6167	-16		25.6167	156
	25.625	180		25.625	150		25.625	-36		25.625	-22		25.625	-22		25.625	158
	25.6333	181		25.6333	141		25.6333	-38		25.6333	-29		25.6333	-26		25.6333	160
	25.6417	181		25.6417	132		25.6417	-39		25.6417	-36		25.6417	-28		25.6417	162
	25.65	182		25.65	122		25.65	-41		25.65	-42		25.65	-34		25.65	162
	25.6583	183		25.6583	111		25.6583	-44		25.6583	-48		25.6583	-40		25.6583	164
	25.6667	182		25.6667	99		25.6667	-50		25.6667	-53		25.6667	-46		25.6667	165
	25.675	181		25.675	88		25.675	-55		25.675	-58		25.675	-53		25.675	164
	25.6833	181		25.6833	78		25.6833	-59		25.6833	-65		25.6833	-57		25.6833	164
	25.6917	180		25.6917	67		25.6917	-63		25.6917	-71		25.6917	-62		25.6917	165
	25.7	181		25.7	54		25.7	-68		25.7	-76		25.7	-66		25.7	163
	25.7083	183		25.7083	42		25.7083	-74		25.7083	-83		25.7083	-69		25.7083	162
	25.7167	183		25.7167	29		25.7167	-80		25.7167	-88		25.7167	-71		25.7167	162
	25.725	180		25.725	17		25.725	-85		25.725	-91		25.725	-72		25.725	161
	25.7333	176		25.7333	6		25.7333	-91		25.7333	-93		25.7333	-73		25.7333	163
	25.7417	173		25.7417	-3		25.7417	-95		25.7417	-94		25.7417	-75		25.7417	165
	25.75	172		25.75	-14		25.75	-100		25.75	-97		25.75	-79		25.75	164
	25.7583	171		25.7583	-25		25.7583	-108		25.7583	-101		25.7583	-80		25.7583	162
	25.7667	171		25.7667	-34		25.7667	-114		25.7667	-103		25.7667	-80		25.7667	163
	25.775	173		25.775	-44		25.775	-119		25.775	-103		25.775	-82		25.775	162
	25.7833	174		25.7833	-52		25.7833	-125		25.7833	-104		25.7833	-84		25.7833	161
	25.7917	174		25.7917	-57		25.7917	-131		25.7917	-105		25.7917	-87		25.7917	160
	25.8	172		25.8	-63		25.8	-136		25.8	-108		25.8	-90		25.8	160
	25.8083	171		25.8083	-72		25.8083	-141		25.8083	-110		25.8083	-93		25.8083	162
	25.8167	168		25.8167	-78		25.8167	-145		25.8167	-111		25.8167	-95		25.8167	163
	25.825	164		25.825	-85		25.825	-151		25.825	-113		25.825	-95		25.825	162
	25.8333	162		25.8333	-94		25.8333	-157		25.8333	-115		25.8333	-93		25.8333	162
	25.8417	162		25.8417	-103		25.8417	-161		25.8417	-117		25.8417	-93		25.8417	161
	25.85	161		25.85	-112		25.85	-165		25.85	-118		25.85	-93		25.85	160
	25.8583	161		25.8583	-119		25.8583	-171		25.8583	-118		25.8583	-93		25.8583	162
	25.8667	162		25.8667	-123		25.8667	-176		25.8667	-117		25.8667	-94		25.8667	164
	25.875	159		25.875	-125		25.875	-178		25.875	-115		25.875	-95		25.875	164
	25.8833	158		25.8833	-127		25.8833	-181		25.8833	-116		25.8833	-94		25.8833	164
	25.8917	158		25.8917	-134		25.8917	-183		25.8917	-116		25.8917	-94		25.8917	164
	25.9	157		25.9	-137		25.9	-184		25.9	-117		25.9	-98		25.9	164
	25.9083	156		25.9083	-140		25.9083	-185		25.9083	-117		25.9083	-99		25.9083	163
	25.9167	157		25.9167	-144		25.9167	-186		25.9167	-117		25.9167	-98		25.9167	162
	25.925	159		25.925	-148		25.925	-188		25.925	-117		25.925	-96		25.925	165
	25.9333	159		25.9333	-151		25.9333	-190		25.9333	-116		25.9333	-95		25.9333	168
	25.9417	160		25.9417	-153		25.9417	-191		25.9417	-116		25.9417	-93		25.9417	169
	25.95	160		25.95	-155		25.95	-191		25.95	-116		25.95	-94		25.95	167
	25.9583	158		25.9583	-156		25.9583	-191		25.9583	-116		25.9583	-95		25.9583	165
	25.9667	159		25.9667	-156		25.9667	-192		25.9667	-118		25.9667	-93		25.9667	165
	25.975	161		25.975	-158		25.975	-192		25.975	-120		25.975	-93		25.975	166
	25.9833	162		25.9833	-161		25.9833	-193		25.9833	-121		25.9833	-95		25.9833	167
	25.9917	160		25.9917	-163		25.9917	-193		25.9917	-119		25.9917	-97		25.9917	167
	26	157		26	-163		26	-194		26	-117		26	-94		26	166
	26.0083	158		26.0083	-165		26.0083	-195		26.0083	-115		26.0083	-92		26.0083	165
	26.0167	159		26.0167	-167		26.0167	-197		26.0167	-116		26.0167	-92		26.0167	164
	26.025	157		26.025	-168		26.025	-198		26.025	-118		26.025	-92		26.025	166
	26.0333	157		26.0333	-169		26.0333	-201		26.0333	-120		26.0333	-91		26.0333	167
	26.0417	157		26.0417	-169		26.0417	-202		26.0417	-119		26.0417	-90		26.0417	168
	26.05	156		26.05	-168		26.05	-202		26.05	-119		26.05	-88		26.05	168
	26.0583	156		26.0583	-169		26.0583	-204		26.0583	-120		26.0583	-89		26.0583	168
	26.0667	154		26.0667	-169		26.0667	-207		26.0667	-120		26.0667	-90		26.0667	167
	26.075	151		26.075	-170		26.075	-210		26.075	-120		26.075	-91		26.075	165
	26.0833	151		26.0833	-170		26.0833	-214		26.0833	-120		26.0833	-91		26.0833	165
	26.0917	152		26.0917	-169		26.0917	-217		26.0917	-121		26.0917	-91		26.0917	162
	26.1	155		26.1	-168		26.1	-220		26.1	-121		26.1	-92		26.1	163
	26.1083	157		26.1083	-167		26.1083	-223		26.1083	-121		26.1083	-92		26.1083	166
	26.1167	157		26.1167	-167		26.1167	-226		26.1167	-121		26.1167	-92		26.1167	167
	26.125	160		26.125	-168		26.125	-229		26.125	-121		26.125	-92		26.125	168
	26.1333	160		26.1333	-170		26.1333	-233		26.1333	-121		26.1333	-92		26.1333	169
	26.1417	157		26.1417	-171		26.1417	-239		26.1417	-122		26.1417	-92		26.1417	169
	26.15	158		26.15	-172		26.15	-243		26.15	-123		26.15	-95		26.15	169
	26.1583	156		26.1583	-171		26.1583	-246		26.1583	-124		26.1583	-98		26.1583	167
	26.1667	152		26.1667	-171		26.1667	-249		26.1667	-125		26.1667	-100		26.1667	165
	26.175	152		26.175	-171		26.175	-253		26.175	-125		26.175	-101		26.175	164
	26.1833	153		26.1833	-170		26.1833	-256		26.1833	-123		26.1833	-101		26.1833	166
	26.1917	156		26.1917	-170		26.1917	-256		26.1917	-120		26.1917	-100		26.1917	165
	26.2	157		26.2	-169		26.2	-255		26.2	-120		26.2	-98		26.2	165
	26.2083	157		26.2083	-168		26.2083	-256		26.2083	-121		26.2083	-97		26.2083	166
	26.2167	156		26.2167	-167		26.2167	-257		26.2167	-121		26.2167	-97		26.2167	165
	26.225	155		26.225	-165		26.225	-262		26.225	-122		26.225	-95		26.225	163
	26.2333	155		26.2333	-163		26.2333	-266		26.2333	-122		26.2333	-97		26.2333	162
	26.2417	155		26.2417	-163		26.2417	-268		26.2417	-123		26.2417	-98		26.2417	163
	26.25	157		26.25	-165		26.25	-269		26.25	-124		26.25	-97		26.25	163
	26.2583	155		26.2583	-166		26.2583	-268		26.2583	-124		26.2583	-97		26.2583	162
	26.2667	154		26.2667	-167		26.2667	-268		26.2667	-124		26.2667	-98		26.2667	162
	26.275	153		26.275	-167		26.275	-270		26.275	-124		26.275	-99		26.275	162
	26.2833	155		26.2833	-168		26.2833	-270		26.2833	-123		26.2833	-100		26.2833	161
	26.2917	155		26.2917	-169		26.2917	-268		26.2917	-122		26.2917	-100		26.2917	161
	26.3	158		26.3	-170		26.3	-267		26.3	-122		26.3	-100		26.3	160
	26.3083	160		26.3083	-170		26.3083	-270		26.3083	-122		26.3083	-101		26.3083	160
	26.3167	163		26.3167	-170		26.3167	-273		26.3167	-124		26.3167	-102		26.3167	160
	26.325	161		26.325	-170		26.325	-274		26.325	-123		26.325	-102		26.325	159
	26.3333	157		26.3333	-171		26.3333	-274		26.3333	-123		26.3333	-103		26.3333	159
	26.3417	155		26.3417	-174		26.3417	-273		26.3417	-122		26.3417	-104		26.3417	160
	26.35	155		26.35	-176		26.35	-275		26.35	-125		26.35	-104		26.35	159
	26.3583	156		26.3583	-175		26.3583	-277		26.3583	-127		26.3583	-103		26.3583	161
	26.3667	160		26.3667	-173		26.3667	-279		26.3667	-126		26.3667	-102		26.3667	162
	26.375	165		26.375	-171		26.375	-279		26.375	-127		26.375	-101		26.375	162
	26.3833	167		26.3833	-171		26.3833	-279		26.3833	-130		26.3833	-101		26.3833	162
	26.3917	164		26.3917	-172		26.3917	-277		26.3917	-132		26.3917	-103		26.3917	162
	26.4	161		26.4	-174		26.4	-274		26.4	-131		26.4	-103		26.4	160
	26.4083	157		26.4083	-175		26.4083	-273		26.4083	-130		26.4083	-105		26.4083	160
	26.4167	155		26.4167	-175		26.4167	-274		26.4167	-128		26.4167	-106		26.4167	158
	26.425	156		26.425	-174		26.425	-273		26.425	-127		26.425	-105		26.425	157
	26.4333	156		26.4333	-173		26.4333	-274		26.4333	-125		26.4333	-105		26.4333	158
	26.4417	155		26.4417	-173		26.4417	-275		26.4417	-123		26.4417	-105		26.4417	160
	26.45	156		26.45	-174		26.45	-278		26.45	-123		26.45	-106		26.45	162
	26.4583	159		26.4583	-175		26.4583	-280		26.4583	-124		26.4583	-107		26.4583	163
	26.4667	163		26.4667	-174		26.4667	-278		26.4667	-126		26.4667	-109		26.4667	163
	26.475	162		26.475	-173		26.475	-279		26.475	-129		26.475	-110		26.475	162
	26.4833	159		26.4833	-173		26.4833	-280		26.4833	-130		26.4833	-112		26.4833	161
	26.4917	157		26.4917	-172		26.4917	-282		26.4917	-132		26.4917	-113		26.4917	161
	26.5	155		26.5	-172		26.5	-283		26.5	-134		26.5	-114		26.5	160
	26.5083	154		26.5083	-173		26.5083	-285		26.5083	-136		26.5083	-113		26.5083	161
	26.5167	154		26.5167	-173		26.5167	-286		26.5167	-138		26.5167	-113		26.5167	161
	26.525	153		26.525	-173		26.525	-285		26.525	-140		26.525	-114		26.525	161
	26.5333	150		26.5333	-175		26.5333	-285		26.5333	-142		26.5333	-114		26.5333	162
	26.5417	148		26.5417	-175		26.5417	-284		26.5417	-140		26.5417	-116		26.5417	162
	26.55	147		26.55	-174		26.55	-284		26.55	-137		26.55	-117		26.55	161
	26.5583	148		26.5583	-174		26.5583	-285		26.5583	-137		26.5583	-118		26.5583	161
	26.5667	149		26.5667	-176		26.5667	-286		26.5667	-138		26.5667	-118		26.5667	161
	26.575	149		26.575	-178		26.575	-286		26.575	-142		26.575	-119		26.575	160
	26.5833	149		26.5833	-178		26.5833	-285		26.5833	-145		26.5833	-119		26.5833	160
	26.5917	149		26.5917	-177		26.5917	-281		26.5917	-148		26.5917	-119		26.5917	162
	26.6	150		26.6	-178		26.6	-280		26.6	-148		26.6	-119		26.6	163
	26.6083	151		26.6083	-177		26.6083	-280		26.6083	-147		26.6083	-119		26.6083	165
	26.6167	151		26.6167	-177		26.6167	-280		26.6167	-146		26.6167	-120		26.6167	165
	26.625	153		26.625	-177		26.625	-281		26.625	-146		26.625	-121		26.625	166
	26.6333	154		26.6333	-178		26.6333	-282		26.6333	-146		26.6333	-122		26.6333	164
	26.6417	152		26.6417	-176		26.6417	-283		26.6417	-148		26.6417	-122		26.6417	163
[truncated: 1,603 more rows]

## Sheet: Figure 2
		YS-15				YS-2				YS-23				YS-24
		1	2	3		1	2	3		1	2	3		1	2	3
	MGGBQ	621.72	688.7	578.74		3137.34	3098.33	3229.79		2470.34	2670.86	2569.97		2915.25	2785.21	2856.62
	DMGGBQ	96.37	120.95	80.57		207.2	173.21	182.12		317.36	300.84	286.45		187.72	132.86	163.88
	δ-T3	80.55	58.94	60.56		236.31	205.53	217.83		202.81	160.51	156.42		262.48	248.77	250.44
	γ/β-T3	167.31	152.19	143.33		197.38	180.44	178.56		326.59	246.59	273.28		167.23	198.68	190.86
	α-T3	80.14	71.17	60.34		78.1	82.42	76.42		114.12	89.41	86.27		78.72	86.86	70.36
		YS-25				YS-234				YS-2345
		1	2	3		1	2	3		1	2	3
	MGGBQ	3113.43	3001.59	3161.55		2592.92	2459.13	2333.83		2447.32	2422.3	2251.33
	DMGGBQ	223.56	198.49	160.52		332.26	252.18	284.22		309.05	250.18	326.12
	δ-T3	241.45	217.19	221.78		248.85	233.872	239.96		267.45	213.25	231.63
	γ/β-T3	180.57	169.2	170.13		273.56	290.56	286.47		259.02	317.42	267.53
	α-T3	101.23	95.48	88.45		92.45	99.63	80.45		156.29	126.71	101.83
		Mean							SD
		MGGBQ	DMGGBQ	δ-T3	γ/β-T3	α-T3			MGGBQ	DMGGBQ	δ-T3	γ/β-T3	α-T3
	YS-15	629.72	99.2967	66.6833	154.277	70.55			55.4148	20.3485	12.0362	12.1254	9.91455
	YS-2	3155.15	187.51	219.89	185.46	78.98			67.5161	17.6244	15.4931	10.3657	3.09529
	YS-23	2570.39	301.55	173.247	282.153	96.6			100.261	15.4672	25.6841	40.7315	15.2538
	YS-24	2852.36	161.487	253.897	185.59	78.6467			65.1246	27.5082	7.48014	16.3739	8.25024
	YS-25	3092.19	194.19	226.807	173.3	95.0533			82.068	31.7392	12.8875	6.31315	6.40067
	YS-234	2461.96	289.553	240.894	283.53	90.8433			129.568	40.3055	7.53256	8.87314	9.69041
	YS-2345	2373.65	295.117	237.443	281.323	128.277			106.668	39.8412	27.5637	31.5489	27.2638

## Sheet: Figure 3
Fig，3a
	MGGBQ			DMGGBQ				Mean			SD
MPBQMT	1	2	3	1	2	3		MGGBQ	DMGGBQ		MGGBQ	DMGGBQ
Intact	997.74	969.34	958.56	137.67	129.65	121.45		975.213	129.59		20.2396	8.11017
51aa	100.56	112.62	96.56	1379.5	1278.36	1237.59		103.247	1298.48		8.3603	73.0638
	DMGGBQ			γ-T3				Mean			SD
TC	1	2	3	1	2	3		DMGGBQ	γ-T3		DMGGBQ	γ-T3
Intact	810.45	750.73	778.45	365.73	374.29	382.86		779.877	374.293		29.8856	8.565
41aa	473.55	474.27	463.31	523.3	510.47	495.64		470.377	509.803		6.13049	13.842
47aa	405.5	445.81	420.12	547.31	633.55	571.46		423.81	584.107		20.4068	44.4892
68aa	740.68	719.69	780.44	245.96	279.56	246.34		746.937	257.287		30.8545	19.2902
76aa	1173.25	1207.37	1190.37	0	0	0		1190.33	0		17.06	0
98aa	1235.45	1134.32	1194.37	0	0	0		1188.05	0		50.8607	0
	γ-T3			α-T3				Mean			SD
γ-TMT	1	2	3	1	2	3		γ-T3	α-T3		γ-T3	α-T3
Intact	507.45	498.39	493.37	130.56	143.81	150.66		499.737	141.677		7.13595	10.2184
35aa	496.21	478.39	467.47	200.34	189.34	184.43		480.69	191.37		14.5074	8.14694
40aa	441.57	410.21	375.64	260.85	230.56	219.45		409.14	236.953		32.978	21.4277
50aa	620.25	578.95	562.24	0	0	0		587.147	0		29.861	0
Fig.3c
	Relative fluorescence intensity
MPBQMT	1	2	3		Mean	SD
Intact	8213.45	9100.33	7044.49		8119.42	1031.14
51aa	17240.3	16002.1	16300.2		16514.2	646.254
TC	1	2	3		Mean	SD
Intact	8900.23	8584.16	7862.25		8448.88	532.049
41aa	14433.3	14360.3	13453.5		14082.4	545.859
47aa	15153.5	15839.6	16300.5		15764.5	577.163
68aa	16009.4	17094.3	15462.4		16188.7	830.608
76aa	17350.5	15526.5	15844.3		16240.4	974.373
98aa	16605.4	17302.5	16817.4		16908.4	357.333
γ-TMT	1	2	3		Mean	SD
Intact	8925.74	7995.65	7945.43		8288.94	552.056
35aa	11015.9	10435.5	10317.2		10589.6	373.953
40aa	13073.5	13966.9	12356.4		13132.3	806.853
50aa	12780.5	14209.4	13487.4		13492.4	714.503

## Sheet: Figure 4
		YS-15C				YS-2C				YS-23C
		1	2	3		1	2	3		1	2	3
	MGGBQ	49.67	48.45	47.56		368.36	341.58	362.86		63.62	64.24	62.17
	DMGGBQ	502.67	493.44	488.52		812.16	829.45	871.35		876.44	868.14	913.46
	δ-T3	47.2	48.57	51.75		258.45	248.47	258.54		67.33	64.14	79.36
	γ/β-T3	406.61	387.35	391.65		1003.95	1047.64	1060.86		600.43	630.35	586.22
	α-T3	240.56	239.01	228.45		418.75	393.17	390.45		202.32	220.23	206.45
		YS-234C				YS-24C				YS-245C
		1	2	3		1	2	3		1	2	3
	MGGBQ	32.45	31.97	29.76		290.47	303.64	290.38		294.53	250.03	276.61
	DMGGBQ	733.15	746.39	732.24		514.97	501.87	500.17		500.56	520.21	495.33
	δ-T3	76.85	73.26	72.65		420.44	396.51	414.35		451.23	418.73	400.67
	γ/β-T3	703.47	715.66	708.45		1565.74	1585.78	1644.95		1506.35	1488.93	1438.43
	α-T3	254.34	240.74	249.74		458.34	489.56	453.52		698.45	689.46	644.3
	Yield							SD
		MGGBQ	DMGGBQ	δ-T3	γ/β-T3	α-T3		MGGBQ	DMGGBQ	δ-T3	γ/β-T3	α-T3
	YS-15C	48.56	494.877	49.1733	395.203	236.007		1.05929	7.18357	2.33423	10.1097	6.58999
	YS-2C	357.6	837.653	255.153	1037.48	400.79		14.1436	30.4358	5.78811	29.7835	15.6132
	YS-23C	63.3433	886.013	70.2767	605.667	209.667		1.06237	24.1291	8.02647	22.5262	9.37829
	YS-234C	31.3933	737.26	74.2533	709.193	248.273		1.43472	7.91989	2.26937	6.1289	6.91761
	YS-24C	294.83	505.67	410.433	1598.82	467.14		7.62982	8.09877	12.4365	41.1844	19.5653
	YS-245C	273.723	505.367	423.543	1477.9	677.403		22.39	13.118	25.6214	35.2771	29.0186

## Sheet: Figure 5
	Titer of HGA (mg/L)
	1	2	3	Mean	SD
1	36.45	36.87	38.62	37.3133	1.15093
2	9.22	9.02	12.27	10.17	1.8214
3	11.37	9.84	9.43	10.2133	1.02246
4	13.19	14.37	10.06	12.54	2.22731
5	21.79	20.06	18.82	20.2233	1.49172
6	35.84	31.42	32.85	33.37	2.25542
7	34.65	36.93	38.08	36.5533	1.74575
8	44.37	40.47	39.56	41.4667	2.5552

## Sheet: Figure 6
Fig. 6a
	Yield
	δ-T3			γ/β-T3				Mean		SD
	1	2	3	1	2	3		δ-T3	γ/β-T3	δ-T3	γ/β-T3
YS-M4	3.95	3.91	3.69	2.92	2.84	2.68		3.85	2.81333	0.14	0.122202
PTEF1	3.1	3.37	2.98	2.51	2.63	2.21		3.15	2.45	0.19975	0.216333
PACT1	3.16	3.24	3.38	3.09	2.78	3.01		3.26	2.96	0.111355	0.160935
PIDI1	3.48	3.29	3.17	3.32	3.01	3.09		3.31333	3.14	0.156312	0.160935
PERG9	3.46	3.78	3.44	2.86	2.73	2.7		3.56	2.76333	0.190788	0.085049
PBTS1	3.53	3.84	3.62	2.99	2.7	2.78		3.66333	2.82333	0.159478	0.149778
SAM2	3.63	3.44	3.41	2.93	3.02	3.29		3.49333	3.08	0.119304	0.18735
YS-M5	3.45	3.11	3.1	3.34	3.52	3.23		3.22	3.36333	0.199249	0.146401
Fig.6b
	Mean			SD
	δ-T3	γ/β-T3	α-T3	δ-T3	γ/β-T3	α-T3
YS-M5	3.21835	3.36003	1.01938	0.0964712	0.150547	0.06975
YS-M4	3.84984	2.8123	0.823352	0.0692204	0.19737	0.0796533
YS-M3	1.55378	2.73338	0.815086	0.138444	0.109965	0.0824999
YS-M1	0.768348	1.99956	0.789897	0.0800729	0.0974726	0.0837713
YS-356C+Tyr	0.423541	1.4779	0.6774	0.0376211	0.0227154	0.06946
YS-356C	0.25512	1.04742	0.478424	0.0420219	0.0380821	0.0943371
Fig. 6c							Fig.6d
Time(h)	Biomass (OD600)	Tocotrienols (mg/L)	Glucose (g/L)	Ethanol(mg/L)				(mg/L)
150	100.4	176.571	0	2			δ-T3	67.0479
142	100.3	176.7	0	5			γ/β-T3	82.7311
132	99.2	171.117	0	1			α-T3	26.7919
120	98.7	168.534	0	4
110	98.6	160.144	0	1
96	96.3	134.909	0	4
88	93.8	114.88	0	2
72	80.9	85.6302	0	2
66	72.1	71.8791	0	7
60	66.2	56.4478	0	1
48	58.6	37.4337	0	5
44	55	28.339	0	2
40	49.8	20.5236	0	3
34	44.6	6.65379	0	4
24	34	4.24674	0	3
20	30.88	2.24675	0	6
16	26.84	0.094584	2	11
12	21.2	0	2	16
0	0.5	0	30	0

## Sheet: Figure 7
	24℃			30℃				Mean		SD
	1	2	3	1	2	3		24℃	30℃	24℃	30℃
YS-M5	6.93	7.21	7.46	7.31	7.48	7.59		7.2	7.46	0.265141	0.141067
YS-M54T1	1.3	1.2	1.08	0.26	0.19	0.19		1.19333	0.213333	0.110151	0.0404145
YS-M54T2	2.41	1.92	2.01	1.67	1.03	1.26		2.11333	1.32	0.260832	0.324191
YS-M54GP3	5.31	5.14	5.1	2.16	2.01	2.02		5.18333	2.06333	0.111505	0.083865
	OD600
	1	2	3		Mean	SD
YS-M5	18.3	17	16.5		17.2667	0.929157
YS-M54T1	22.5	24.7	22.1		23.1	1.4
YS-M54T2	18.3	15.8	15.5		16.5333	1.53731
YS-M54GP3	24.9	23.7	22.5		23.7	1.2

## Sheet: Figure 8
Fig. 8a								Fig.8b
	Time(h)	Biomass (OD600)	Tocotrienols (mg/L)	Glucose (g/L)	Ethanol(mg/L)			.	(mg/L)
	150	219	320.418	0	1			δ-T3	132.541
	140	220	319.666	0	2			γ-T3	159.224
	132	217	316.285	0	4			α-T3	28.6523
	120	221	286.48	0	1
	110	219	245.882	0	4
	96	220	194.661	0	1
	90	216	165.564	0	4
	84	214.8	135.93	0	2
	72	210	95.5864	0	3
	66	208.4	69.4831	0	7
	60	208	43.2128	0	1
	50	192.8	3.00145	0	5
	46	180.2	0	0	2
	40	152	0	0	3
	36	137.2	0	0	5
	24	64	0	0	3
	20	46.3	0	0	6
	16	35	0	2	11
	12	21.7	0	2	16
	0	0.5	0	30	0
Fig. 8c		Relative transcription level			SD
	Time (h)	GAL4	HPPD	SyHPT	GAL4	HPPD	SyHPT
	12	1	1	1	0	0	0
	24	1.54705	0.478333	0.365008	0.23	0.17	0.21
	40	1.47084	0.488306	0.433176	0.15	0.2	0.34
	46	2.38537	3.64201	2.73415	0.31	0.45	0.53
	50	7.53139	10.447	15.3479	1.22	2.17	2.09
	72	9.94465	17.0236	30.708	3.2	2.5	3.1
	96	15.0668	23.8092	39.4358	2.95	3.93	3.11
	120	15.8405	22.1806	37.4867	2.42	1.99	4.17

## Sheet: Supplementary Figure 2-5
Supplementary Fig. 2
	MGGBQ			DMGGBQ				Mean		SD
	1	2	3	1	2	3		MGGBQ	DMGGBQ	MGGBQ	DMGGBQ
MPBQMT	707.37	677.12	641.14	146.46	118.36	123.95		675.21	129.59	33.1563	14.8748
EguMPBQMT	898.39	904.39	849.97	98.06	109.21	88.17		884.25	98.48	29.8385	10.5263
SyMPBQMT	940.39	887.48	876.47	39.15	36.31	36.24		901.447	37.2333	34.1722	1.66025
	DMGGBQ			γ-T3				Mean		SD
	1	2	3	1	2	3		DMGGBQ	γ-T3	DMGGBQ	γ-T3
TC	116.62	94.55	91.48	220.57	229.86	210.44		100.883	220.29	13.7145	9.71303
EguTC	110.75	117.76	132.63	191.74	177.16	173.51		120.38	180.803	11.1728	9.64565
SyTC	128.47	113.41	129.56	58.43	52.52	54.38		123.813	55.11	9.02602	3.02187
	γ-T3			α-T3				Mean		SD
	1	2	3	1	2	3		γ-T3	α-T3	γ-T3	α-T3
γ-TMT	148.47	160.43	155.33	83.95	68.76	62.33		154.743	71.68	6.00154	11.1018
EguTMT	198.36	173.03	170.69	35.64	29.63	28.85		180.693	31.3733	15.3445	3.71557
SyTMT	199.35	172.55	195.52	29.44	28.86	22.56		189.14	26.9533	14.4944	3.81577
Supplementary Fig. 3
	YS-M3			YS-M4				Mean		SD
	1	2	3	1	2	3		YS-M3	YS-M4	YS-M3	YS-M4
MGGBQ	1.52	1.3	1.35	0.75	0.65	0.67		1.39	0.69	0.115326	0.052915
DMGGBQ	2.14	1.97	2.07	0.57	0.54	0.54		2.06	0.55	0.08544	0.0173205
δ-T3	1.59	1.67	1.39	3.87	3.94	3.74		1.55	3.85	0.144222	0.101489
γ/β-T3	2.84	2.63	2.72	2.91	2.88	2.64		2.73	2.81	0.105357	0.147986
α-T3	0.89	0.76	0.81	0.89	0.8	0.78		0.82	0.823333	0.0655744	0.0585947
Supplementary Fig. 4a
	24°C			30°C				Mean		SD
	1	2	3	1	2	3		24°C	30°C	24°C	30°C
YXWP111	12.32	13.44	12.37	13.78	13.28	13.83		12.71	13.63	0.632693	0.304138
Ylyc-TS01	9.12	9.33	9.03	2.13	1.83	1.89		9.16	1.95	0.153948	0.158745
Ylyc-GP1	7.66	6.85	6.73	4.99	4.59	4.43		7.08	4.67	0.505866	0.288444
Ylyc-GP2	9.51	9.1	9.08	4.47	4.98	4.69		9.23	4.71333	0.242693	0.255799
Ylyc-GP3	11.14	10.96	11.59	2.83	3.13	2.71		11.23	2.89	0.3245	0.216333
Supplementary Fig. 4b
Time(h)	1	2	3	Mean	SD
3	8.95	7.34	8.01	8.1	0.808764
5	11.34	10.61	11.56	11.17	0.497293
7	11.45	10.75	11.25	11.15	0.360555
9	11.68	10.31	11.1	11.03	0.687677
Supplementary Fig. 5
	YS-14			YS-15				Mean		SD
	1	2	3	1	2	3		YS-14	YS-15	YS-14	YS-15
δ-T3	75.11	61.41	65.43	73.45	64.71	64.72		67.3167	67.6267	7.04217	5.04316
γ/β-T3	249.21	227.46	236.22	180.37	170.43	167.87		237.63	172.89	10.9433	6.60312
α-T3	0	0	0	81.46	70.51	65.33		0	72.4333	0	8.23521

## Sheet: Standard Curve
α-T3				β-T3				γ-T3				δ-T3
mg/l	Peak area	SD		mg/l	Peak area	SD		mg/l	Peak area	SD		mg/l	Peak area	SD
5	41737	3112		5	52262	2274		5	49251	3854		5	49030.7	3742
20	188151	21264		20	218874	10034		20	214841	10235		20	198865	10537
50	495844	63684		50	547602	34700		50	543842	64678		50	501864	48753
100	994128	71125		100	1110688	100869		100	1136561	75375		100	1.00772e+06	68032
250	2539945	129247		250	2766375	177942		250	2850584	110547		250	2497566	134275
